# Supplementary material for: Prevalence of anemia and its associated factors among school-going adolescent girls in schools of Dhankuta municipality, Nepal
Source: PLOS Glob Public Health. 2024 Sep 17;4(9):e0003684. doi: 10.1371/journal.pgph.0003684 (PMC11407645; doi:10.1371/journal.pgph.0003684)
Supplement: S1 Data — (XLSX) [file pgph.0003684.s003.xlsx]

## Sheet: Form Responses 1
CODE NO.	CODE NO.	AGE	AGE GROUP	CASTE/ETHNICITY	RELIGION	MARITAL STATUS	TYPE OF SCHOOL	ACADEMIC CLASS OF RESPONDENTS	TYPE OF FAMILY	FAMILY MEMBER	FAMILY SIZE	EDUCATION OF MOTHER	OCCUPATION OF MOTHER	OCCUPATION OF FATHER	MAIN SOURCE OF DRINKING WATER	STATUS OF MENARCHY	AGE AT MENARCHY	PATTERN OF MENSTRUAL CYCLE	PATTERN OF MENSTRUAL BLEEDING (IN DAYS)	PURIFICATION/TREATMENT OF DRINKING WATER	WASHING HAND PER DAY	MATERIALS TO WASH HAND	WEAR SHOSE WHEN GOING OUTSIDE HOME	HABIT OF DRINKING TEA	HABIT OF DRINKING TEA OR COFFEE WITHIN 2 HOURS OF MEAL	PATTERN OF SKIPPING ANY MEAL	REASON FOR SKIPPING MEAL	HABIT OF SMOKING	HABIT OF DRINKING ALCOHOL	HABIT OF FAMILY TO DRINK ALCOHOL	HABIT OF LEMON OR FRESH PICKLE ALONG WITH FOOD	PATTERN OF LEMON OR FRESH PICKLE ALONG WITH FOOD WITH TIME	HISTORY OF CHRONIC ILLNESS	KNOWLEDGE OF ANAEMIA	KNOWLEDGE ON SYMPTOMS OF ANAEMIA	KNOWLEDGE ON PREVENTIVE FOOD OF ANAEMIA	TAKING IRON AND FOLIC ACID	DURATION OF TAKING IRON AND FOLIC ACID	EATING HABIT	MEAT	FISH	EGG	MILK AND MILK PRODUCT	FRUIT	PULSES	VEGETABLES	CEREALS	SCORE OF FOOD DIVERSITY	STATUS OF FOOD DIVERSITY
A0804	A0804	16	15 to 19	Disadvantage Ethnic Groups	Hindu	Unmarried	Government School	8	Joint/Extended	5	=>5 Member	Literate	Non agriculture	Non agriculture	Tap water (public and private tap)	Yes	12	Abnormal Menstrual Cycle	Abnormal Menstrual Bleeding	Yes	More than 3 times	Soap and water both	No	No	No Habit Of Drinking Tea	No	No Skipping Meal	No	No	No	Yes	I do sometimes	No	Knowledgeable	Unknowledgeable	Unknowledgeable	Yes	26 weeks or More	Non vegetarian	Yes	Yes	Yes	Yes	Yes	Yes	Yes	Yes	8	Food Diversity
A0815	A0815	15	15 to 19	Advantaged Ethnic Groups	Hindu	Unmarried	Government School	8	Joint/Extended	4	<5 Member	Literate	Agriculture	Non agriculture	Tap water (public and private tap)	Yes	11	Abnormal Menstrual Cycle	Abnormal Menstrual Bleeding	Yes	More than 3 times	Soap and water both	Yes	No	No Habit Of Drinking Tea	No	No Skipping Meal	Yes	No	Yes	Yes	I do sometimes	No	Knowledgeable	Unknowledgeable	Knowledgeable	Yes	26 weeks or More	Non vegetarian	Yes	Yes	Yes	Yes	Yes	Yes	Yes	Yes	8	Food Diversity
A0903	A0903	15	15 to 19	Disadvantage Ethnic Groups	Hindu	Unmarried	Government School	9	Nuclear	4	<5 Member	Illiterate	Agriculture	Non agriculture	Tap water (public and private tap)	Yes	14	Abnormal Menstrual Cycle	Abnormal Menstrual Bleeding	Yes	Less than 3 times	Soap and water both	Yes	No	No Habit Of Drinking Tea	No	No Skipping Meal	No	No	Yes	Yes	I do sometimes	No	Knowledgeable	Unknowledgeable	Unknowledgeable	Yes	Less than 26 weeks	Non vegetarian	Yes	No	Yes	No	Yes	Yes	Yes	Yes	6	Food Diversity
A0904	A0904	15	15 to 19	Advantaged Ethnic Groups	Hindu	Unmarried	Government School	9	Joint/Extended	6	=>5 Member	Literate	Non agriculture	Non agriculture	Tap water (public and private tap)	Yes	12	Normal Menstrual Cycle	Normal Menstrual Bleeding	Yes	More than 3 times	Soap and water both	No	Yes	Yes	No	No Skipping Meal	No	No	Yes	Yes	I do sometimes	Yes	Unknowledgeable	Unknowledgeable	Unknowledgeable	Yes	26 weeks or More	Vegetarian	Other Than Non Vegetarian	Other Than Non Vegetarian	Other Than Non Vegetarian	No	Yes	Yes	Yes	Yes	4	Absence of Food Diversity
A0905	A0905	15	15 to 19	Disadvantage Ethnic Groups	Non Hindu	Unmarried	Government School	9	Joint/Extended	6	=>5 Member	Literate	Non agriculture	Agriculture	Surface water (river, dams, ponds, streams, springs)	Yes	12	Normal Menstrual Cycle	Normal Menstrual Bleeding	Yes	Less than 3 times	Soap and water both	No	Yes	No	No	No Skipping Meal	No	No	Yes	Yes	I do sometimes	No	Knowledgeable	Unknowledgeable	Unknowledgeable	No	Not Taking Iron and Folic Acid	Non vegetarian	Yes	No	No	Yes	Yes	Yes	Yes	Yes	6	Food Diversity
A0919	A0919	15	15 to 19	Disadvantage Ethnic Groups	Hindu	Unmarried	Government School	9	Joint/Extended	7	=>5 Member	Death	Death	Agriculture	Surface water (river, dams, ponds, streams, springs)	Yes	14	Abnormal Menstrual Cycle	Abnormal Menstrual Bleeding	Yes	Less than 3 times	Soap and water both	No	No	No Habit Of Drinking Tea	Yes	Non Health conscious	No	No	No	Yes	Always do	No	Knowledgeable	Unknowledgeable	Unknowledgeable	Yes	26 weeks or More	Non vegetarian	Yes	No	Yes	Yes	Yes	Yes	Yes	Yes	7	Food Diversity
A0923	A0923	17	15 to 19	Disadvantage Ethnic Groups	Hindu	Unmarried	Government School	9	Nuclear	3	<5 Member	Literate	Non agriculture	Non agriculture	Tap water (public and private tap)	Yes	13	Abnormal Menstrual Cycle	Normal Menstrual Bleeding	Yes	Less than 3 times	Soap and water both	No	No	No Habit Of Drinking Tea	No	No Skipping Meal	No	No	Yes	Yes	I do sometimes	No	Unknowledgeable	Unknowledgeable	Unknowledgeable	Yes	26 weeks or More	Non vegetarian	Yes	No	No	Yes	Yes	Yes	Yes	Yes	6	Food Diversity
A0928	A0928	15	15 to 19	Disadvantage Ethnic Groups	Hindu	Unmarried	Government School	9	Joint/Extended	4	<5 Member	Literate	Non agriculture	Agriculture	Tap water (public and private tap)	No	Not In Menarche	Not In Menarche	Not In Menarche	Yes	More than 3 times	Soap and water both	Yes	Yes	No	Yes	Non Health conscious	No	No	Yes	Yes	I do sometimes	No	Unknowledgeable	Unknowledgeable	Unknowledgeable	Yes	26 weeks or More	Non vegetarian	Yes	No	Yes	Yes	Yes	Yes	Yes	Yes	7	Food Diversity
A0936	A0936	15	15 to 19	Advantaged Ethnic Groups	Hindu	Unmarried	Government School	9	Joint/Extended	8	=>5 Member	Literate	Agriculture	Agriculture	Tap water (public and private tap)	Yes	11	Abnormal Menstrual Cycle	Abnormal Menstrual Bleeding	Yes	More than 3 times	Soap and water both	Yes	No	No Habit Of Drinking Tea	Yes	Non Health conscious	No	No	Yes	Yes	I do sometimes	No	Unknowledgeable	Unknowledgeable	Unknowledgeable	No	Not Taking Iron and Folic Acid	Non vegetarian	Yes	No	No	No	No	Yes	Yes	Yes	4	Absence of Food Diversity
A10	A10	16	15 to 19	Disadvantage Ethnic Groups	Hindu	Unmarried	Government School	10	Nuclear	4	<5 Member	Literate	Agriculture	Agriculture	Surface water (river, dams, ponds, streams, springs)	Yes	12	Normal Menstrual Cycle	Abnormal Menstrual Bleeding	Yes	More than 3 times	Soap and water both	Yes	Yes	No	No	No Skipping Meal	No	No	Yes	No	No Habit of Lemon or Fresh Pickle	No	Unknowledgeable	Knowledgeable	Unknowledgeable	Yes	26 weeks or More	Non vegetarian	Yes	No	Yes	Yes	Yes	Yes	Yes	Yes	7	Food Diversity
A1007	A1007	16	15 to 19	Disadvantage Ethnic Groups	Non Hindu	Unmarried	Government School	10	Nuclear	3	<5 Member	Illiterate	Agriculture	Non agriculture	Surface water (river, dams, ponds, streams, springs)	Yes	14	Abnormal Menstrual Cycle	Abnormal Menstrual Bleeding	No	More than 3 times	Soap and water both	Yes	Yes	No	No	No Skipping Meal	No	No	No	Yes	I do sometimes	No	Knowledgeable	Knowledgeable	Unknowledgeable	Yes	26 weeks or More	Non vegetarian	Yes	No	No	Yes	Yes	No	Yes	Yes	5	Food Diversity
A1008	A1008	16	15 to 19	Disadvantage Ethnic Groups	Hindu	Unmarried	Government School	10	Nuclear	5	=>5 Member	Literate	Agriculture	Agriculture	Tap water (public and private tap)	Yes	11	Normal Menstrual Cycle	Normal Menstrual Bleeding	Yes	More than 3 times	Soap and water both	Yes	No	No Habit Of Drinking Tea	No	No Skipping Meal	No	No	Yes	Yes	I do sometimes	No	Knowledgeable	Unknowledgeable	Unknowledgeable	Yes	26 weeks or More	Non vegetarian	Yes	No	Yes	Yes	Yes	Yes	No	Yes	6	Food Diversity
A1011	A1011	16	15 to 19	Disadvantage Ethnic Groups	Hindu	Unmarried	Government School	10	Nuclear	5	=>5 Member	Illiterate	Agriculture	Agriculture	Surface water (river, dams, ponds, streams, springs)	Yes	14	Abnormal Menstrual Cycle	Normal Menstrual Bleeding	No	More than 3 times	Soap and water both	Yes	No	No Habit Of Drinking Tea	No	No Skipping Meal	No	No	Yes	Yes	I do sometimes	No	Unknowledgeable	Knowledgeable	Unknowledgeable	Yes	Less than 26 weeks	Non vegetarian	Yes	No	Yes	Yes	Yes	Yes	Yes	Yes	7	Food Diversity
A1012	A1012	15	15 to 19	Disadvantage Ethnic Groups	Non Hindu	Unmarried	Government School	10	Nuclear	4	<5 Member	Illiterate	Agriculture	Non agriculture	Surface water (river, dams, ponds, streams, springs)	Yes	13	Abnormal Menstrual Cycle	Normal Menstrual Bleeding	No	More than 3 times	Soap and water both	Yes	Yes	No	No	No Skipping Meal	No	No	Yes	Yes	I do sometimes	No	Knowledgeable	Knowledgeable	Unknowledgeable	Yes	26 weeks or More	Non vegetarian	Yes	No	Yes	Yes	Yes	Yes	Yes	No	6	Food Diversity
A1013	A1013	15	15 to 19	Disadvantage Ethnic Groups	Hindu	Unmarried	Government School	10	Joint/Extended	5	=>5 Member	Literate	Agriculture	Death	Surface water (river, dams, ponds, streams, springs)	Yes	12	Normal Menstrual Cycle	Normal Menstrual Bleeding	Yes	More than 3 times	Soap and water both	No	No	No Habit Of Drinking Tea	Yes	Health conscious	No	No	Yes	Yes	I do sometimes	No	Knowledgeable	Knowledgeable	Knowledgeable	Yes	26 weeks or More	Non vegetarian	Yes	No	No	Yes	Yes	No	Yes	Yes	5	Food Diversity
A1017	A1017	15	15 to 19	Disadvantage Ethnic Groups	Hindu	Unmarried	Government School	10	Nuclear	5	=>5 Member	Illiterate	Agriculture	Non agriculture	Surface water (river, dams, ponds, streams, springs)	Yes	11	Normal Menstrual Cycle	Abnormal Menstrual Bleeding	Yes	More than 3 times	Soap and water both	Yes	Yes	No	No	No Skipping Meal	No	No	No	Yes	I do sometimes	No	Unknowledgeable	Knowledgeable	Knowledgeable	Yes	26 weeks or More	Non vegetarian	Yes	No	No	Yes	Yes	Yes	Yes	Yes	6	Food Diversity
A1020	A1020	16	15 to 19	Disadvantage Ethnic Groups	Non Hindu	Unmarried	Government School	10	Joint/Extended	6	=>5 Member	Illiterate	Agriculture	Non agriculture	Surface water (river, dams, ponds, streams, springs)	Yes	11	Normal Menstrual Cycle	Abnormal Menstrual Bleeding	Yes	Less than 3 times	Soap and water both	No	Yes	No	Yes	Non Health conscious	No	No	Yes	Yes	I do sometimes	No	Unknowledgeable	Unknowledgeable	Unknowledgeable	Yes	26 weeks or More	Non vegetarian	Yes	No	No	Yes	Yes	Yes	Yes	Yes	6	Food Diversity
A1024	A1024	15	15 to 19	Advantaged Ethnic Groups	Hindu	Unmarried	Government School	10	Joint/Extended	6	=>5 Member	Literate	Agriculture	Non agriculture	Tap water (public and private tap)	Yes	13	Abnormal Menstrual Cycle	Abnormal Menstrual Bleeding	Yes	More than 3 times	Soap and water both	No	Yes	No	No	No Skipping Meal	No	No	No	Yes	I do sometimes	No	Unknowledgeable	Knowledgeable	Unknowledgeable	Yes	26 weeks or More	Non vegetarian	Yes	No	Yes	Yes	Yes	Yes	Yes	Yes	7	Food Diversity
A1033	A1033	15	15 to 19	Disadvantage Ethnic Groups	Hindu	Unmarried	Government School	10	Nuclear	3	=>5 Member	Literate	Agriculture	Non agriculture	Surface water (river, dams, ponds, streams, springs)	Yes	13	Normal Menstrual Cycle	Abnormal Menstrual Bleeding	Yes	Less than 3 times	Soap and water both	Yes	Yes	No	Yes	Non Health conscious	No	No	Yes	Yes	I do sometimes	No	Knowledgeable	Knowledgeable	Knowledgeable	Yes	26 weeks or More	Non vegetarian	Yes	No	Yes	Yes	Yes	Yes	Yes	Yes	7	Food Diversity
A16	A16	14	11 to 15	Disadvantage Ethnic Groups	Hindu	Unmarried	Government School	10	Nuclear	4	<5 Member	Illiterate	Agriculture	Non agriculture	Surface water (river, dams, ponds, streams, springs)	Yes	12	Normal Menstrual Cycle	Abnormal Menstrual Bleeding	Yes	More than 3 times	Soap and water both	Yes	No	No Habit Of Drinking Tea	No	No Skipping Meal	No	No	No	Yes	I do sometimes	No	Unknowledgeable	Unknowledgeable	Unknowledgeable	Yes	26 weeks or More	Non vegetarian	Yes	No	No	Yes	Yes	Yes	Yes	Yes	3	Absence of Food Diversity
A18	A18	14	11 to 15	Disadvantage Ethnic Groups	Non Hindu	Unmarried	Government School	8	Nuclear	6	=>5 Member	Literate	Agriculture	Non agriculture	Tap water (public and private tap)	Yes	12	Normal Menstrual Cycle	Normal Menstrual Bleeding	Yes	More than 3 times	Soap and water both	Yes	Yes	No	No	No Skipping Meal	No	No	Yes	Yes	Always do	No	Knowledgeable	Unknowledgeable	Unknowledgeable	Yes	26 weeks or More	Non vegetarian	Yes	No	No	Yes	Yes	Yes	Yes	Yes	6	Food Diversity
A25	A25	16	15 to 19	Disadvantage Ethnic Groups	Hindu	Unmarried	Government School	10	Joint/Extended	6	=>5 Member	Illiterate	Non agriculture	Non agriculture	Surface water (river, dams, ponds, streams, springs)	Yes	10	Normal Menstrual Cycle	Abnormal Menstrual Bleeding	Yes	More than 3 times	Soap and water both	No	No	No Habit Of Drinking Tea	Yes	Non Health conscious	Yes	No	Yes	Yes	I do sometimes	No	Knowledgeable	Unknowledgeable	Unknowledgeable	Yes	26 weeks or More	Non vegetarian	Yes	No	Yes	Yes	Yes	Yes	Yes	Yes	7	Food Diversity
A44	A44	16	15 to 19	Disadvantage Ethnic Groups	Hindu	Unmarried	Government School	10	Joint/Extended	4	<5 Member	Literate	Non agriculture	Non agriculture	Tap water (public and private tap)	Yes	12	Abnormal Menstrual Cycle	Abnormal Menstrual Bleeding	Yes	Less than 3 times	Soap and water both	No	No	No Habit Of Drinking Tea	No	No Skipping Meal	No	No	Yes	Yes	I do sometimes	No	Knowledgeable	Unknowledgeable	Unknowledgeable	Yes	26 weeks or More	Non vegetarian	Yes	Yes	Yes	Yes	Yes	Yes	Yes	Yes	8	Food Diversity
B10	B10	13	11 to 15	Disadvantage Ethnic Groups	Hindu	Unmarried	Private School	9	Nuclear	4	<5 Member	Literate	Agriculture	Non agriculture	Surface water (river, dams, ponds, streams, springs)	Yes	11	Normal Menstrual Cycle	Abnormal Menstrual Bleeding	Yes	More than 3 times	Soap and water both	Yes	Yes	No	No	No Skipping Meal	No	No	Yes	Yes	Always do	No	Unknowledgeable	Unknowledgeable	Unknowledgeable	No	Not Taking Iron and Folic Acid	Non vegetarian	Yes	No	Yes	Yes	Yes	Yes	Yes	Yes	3	Absence of Food Diversity
B11	B11	15	15 to 19	Disadvantage Ethnic Groups	Hindu	Unmarried	Private School	10	Nuclear	4	<5 Member	Literate	Non agriculture	Non agriculture	Surface water (river, dams, ponds, streams, springs)	Yes	10	Normal Menstrual Cycle	Abnormal Menstrual Bleeding	Yes	More than 3 times	Soap and water both	No	Yes	No	No	No Skipping Meal	No	No	Yes	Yes	I do sometimes	Yes	Knowledgeable	Unknowledgeable	Unknowledgeable	No	Not Taking Iron and Folic Acid	Non vegetarian	Yes	No	Yes	Yes	Yes	Yes	Yes	Yes	7	Food Diversity
B12	B12	15	15 to 19	Disadvantage Ethnic Groups	Hindu	Unmarried	Private School	10	Joint/Extended	10	<5 Member	Literate	Non agriculture	Non agriculture	Surface water (river, dams, ponds, streams, springs)	Yes	13	Normal Menstrual Cycle	Abnormal Menstrual Bleeding	Yes	More than 3 times	Soap and water both	Yes	Yes	No	No	No Skipping Meal	No	No	Yes	Yes	I do sometimes	No	Knowledgeable	Unknowledgeable	Unknowledgeable	No	Not Taking Iron and Folic Acid	Non vegetarian	Yes	No	Yes	Yes	Yes	Yes	No	Yes	6	Food Diversity
B13	B13	14	11 to 15	Disadvantage Ethnic Groups	Non Hindu	Unmarried	Private School	9	Nuclear	2	<5 Member	Literate	Non agriculture	Non agriculture	Tap water (public and private tap)	Yes	13	Abnormal Menstrual Cycle	Abnormal Menstrual Bleeding	Yes	More than 3 times	Soap and water both	Yes	Yes	Yes	Yes	Non Health conscious	No	No	No	Yes	I do sometimes	No	Unknowledgeable	Unknowledgeable	Unknowledgeable	No	Not Taking Iron and Folic Acid	Non vegetarian	No	Yes	Yes	Yes	Yes	Yes	Yes	Yes	7	Food Diversity
B14	B14	14	11 to 15	Advantaged Ethnic Groups	Hindu	Unmarried	Private School	8	Nuclear	3	<5 Member	Literate	Non agriculture	Death	Tap water (public and private tap)	Yes	13	Abnormal Menstrual Cycle	Normal Menstrual Bleeding	Yes	More than 3 times	Soap and water both	Yes	Yes	No	No	No Skipping Meal	No	No	No	Yes	I do sometimes	No	Knowledgeable	Unknowledgeable	Knowledgeable	No	Not Taking Iron and Folic Acid	Non vegetarian	Yes	No	Yes	Yes	No	Yes	Yes	Yes	6	Food Diversity
B15	B15	17	15 to 19	Disadvantage Ethnic Groups	Non Hindu	Unmarried	Private School	9	Joint/Extended	12	=>5 Member	Literate	Non agriculture	Non agriculture	Tap water (public and private tap)	Yes	13	Abnormal Menstrual Cycle	Normal Menstrual Bleeding	Yes	More than 3 times	Soap and water both	Yes	Yes	No	Yes	Non Health conscious	No	No	Yes	Yes	Always do	No	Knowledgeable	Unknowledgeable	Unknowledgeable	No	Not Taking Iron and Folic Acid	Non vegetarian	Yes	No	Yes	Yes	Yes	Yes	Yes	Yes	7	Food Diversity
B16	B16	13	11 to 15	Disadvantage Ethnic Groups	Non Hindu	Unmarried	Private School	8	Nuclear	4	<5 Member	Literate	Agriculture	Non agriculture	Tap water (public and private tap)	No	Not In Menarche	Not In Menarche	Not In Menarche	Yes	More than 3 times	Soap and water both	Yes	Yes	No	No	No Skipping Meal	No	No	Yes	Yes	I do sometimes	No	Knowledgeable	Knowledgeable	Unknowledgeable	No	Not Taking Iron and Folic Acid	Non vegetarian	Yes	No	Yes	Yes	Yes	No	Yes	Yes	6	Food Diversity
B17	B17	12	11 to 15	Disadvantage Ethnic Groups	Hindu	Unmarried	Private School	8	Nuclear	4	<5 Member	Literate	Non agriculture	Non agriculture	Tap water (public and private tap)	Yes	10	Normal Menstrual Cycle	Normal Menstrual Bleeding	Yes	More than 3 times	Soap and water both	Yes	No	No Habit Of Drinking Tea	No	No Skipping Meal	No	No	No	Yes	I do sometimes	No	Knowledgeable	Unknowledgeable	Unknowledgeable	No	Not Taking Iron and Folic Acid	Non vegetarian	Yes	No	Yes	Yes	Yes	Yes	Yes	Yes	7	Food Diversity
B18	B18	13	11 to 15	Advantaged Ethnic Groups	Hindu	Unmarried	Private School	8	Nuclear	5	=>5 Member	Literate	Agriculture	Non agriculture	Tap water (public and private tap)	Yes	10	Normal Menstrual Cycle	Normal Menstrual Bleeding	Yes	More than 3 times	Soap and water both	Yes	Yes	No	Yes	Non Health conscious	No	No	No	Yes	I do sometimes	No	Knowledgeable	Knowledgeable	Unknowledgeable	No	Not Taking Iron and Folic Acid	Non vegetarian	Yes	No	Yes	Yes	Yes	Yes	Yes	Yes	7	Food Diversity
B19	B19	12	11 to 15	Disadvantage Ethnic Groups	Non Hindu	Unmarried	Private School	8	Nuclear	4	<5 Member	Literate	Agriculture	Non agriculture	Tap water (public and private tap)	Yes	11	Normal Menstrual Cycle	Abnormal Menstrual Bleeding	Yes	Less than 3 times	Soap and water both	Yes	No	No Habit Of Drinking Tea	Yes	Non Health conscious	No	No	No	Yes	I do sometimes	No	Knowledgeable	Unknowledgeable	Knowledgeable	No	Not Taking Iron and Folic Acid	Non vegetarian	Yes	No	Yes	Yes	Yes	Yes	Yes	Yes	7	Food Diversity
B2	B2	15	15 to 19	Disadvantage Ethnic Groups	Hindu	Unmarried	Private School	9	Nuclear	5	=>5 Member	Literate	Non agriculture	Non agriculture	Tap water (public and private tap)	Yes	13	Normal Menstrual Cycle	Abnormal Menstrual Bleeding	No	More than 3 times	Soap and water both	No	Yes	No	No	No Skipping Meal	No	No	No	Yes	I do sometimes	No	Unknowledgeable	Unknowledgeable	Unknowledgeable	No	Not Taking Iron and Folic Acid	Non vegetarian	Yes	Yes	Yes	Yes	Yes	Yes	Yes	Yes	3	Absence of Food Diversity
B20	B20	13	11 to 15	Disadvantage Ethnic Groups	Non Hindu	Unmarried	Private School	8	Nuclear	4	<5 Member	Literate	Agriculture	Non agriculture	Surface water (river, dams, ponds, streams, springs)	Yes	12	Abnormal Menstrual Cycle	Normal Menstrual Bleeding	Yes	More than 3 times	Soap and water both	Yes	Yes	No	No	No Skipping Meal	No	No	Yes	Yes	I do sometimes	No	Knowledgeable	Knowledgeable	Knowledgeable	No	Not Taking Iron and Folic Acid	Non vegetarian	Yes	No	Yes	Yes	Yes	Yes	Yes	Yes	7	Food Diversity
B21	B21	13	11 to 15	Advantaged Ethnic Groups	Hindu	Unmarried	Private School	8	Nuclear	4	<5 Member	Literate	Agriculture	Non agriculture	Tap water (public and private tap)	Yes	11	Abnormal Menstrual Cycle	Normal Menstrual Bleeding	Yes	More than 3 times	Soap and water both	No	No	No Habit Of Drinking Tea	No	No Skipping Meal	No	No	Yes	Yes	I do sometimes	No	Unknowledgeable	Unknowledgeable	Unknowledgeable	No	Not Taking Iron and Folic Acid	Non vegetarian	Yes	No	Yes	Yes	Yes	Yes	Yes	Yes	7	Food Diversity
B22	B22	12	11 to 15	Disadvantage Ethnic Groups	Hindu	Unmarried	Private School	8	Nuclear	4	<5 Member	Literate	Agriculture	Non agriculture	Tap water (public and private tap)	Yes	12	Abnormal Menstrual Cycle	Abnormal Menstrual Bleeding	Yes	More than 3 times	Soap and water both	Yes	No	No Habit Of Drinking Tea	No	No Skipping Meal	No	No	Yes	Yes	Always do	No	Unknowledgeable	Unknowledgeable	Unknowledgeable	No	Not Taking Iron and Folic Acid	Non vegetarian	No	No	Yes	Yes	Yes	Yes	Yes	Yes	6	Food Diversity
B23	B23	14	11 to 15	Advantaged Ethnic Groups	Hindu	Unmarried	Private School	8	Joint/Extended	6	=>5 Member	Literate	Non agriculture	Non agriculture	Tap water (public and private tap)	No	Not In Menarche	Not In Menarche	Not In Menarche	Yes	More than 3 times	Soap and water both	No	No	No Habit Of Drinking Tea	Yes	Non Health conscious	No	Yes	Yes	Yes	I do sometimes	No	Unknowledgeable	Unknowledgeable	Unknowledgeable	No	Not Taking Iron and Folic Acid	Non vegetarian	Yes	No	No	Yes	Yes	Yes	Yes	Yes	6	Food Diversity
B24	B24	14	11 to 15	Disadvantage Ethnic Groups	Hindu	Unmarried	Private School	8	Nuclear	4	<5 Member	Literate	Agriculture	Non agriculture	Surface water (river, dams, ponds, streams, springs)	No	Not In Menarche	Not In Menarche	Not In Menarche	No	More than 3 times	Soap and water both	No	No	No Habit Of Drinking Tea	No	No Skipping Meal	No	No	Yes	Yes	Always do	No	Unknowledgeable	Unknowledgeable	Unknowledgeable	No	Not Taking Iron and Folic Acid	Non vegetarian	Yes	No	Yes	Yes	Yes	Yes	Yes	Yes	7	Food Diversity
B25	B25	13	11 to 15	Disadvantage Ethnic Groups	Non Hindu	Unmarried	Private School	8	Nuclear	4	<5 Member	Literate	Agriculture	Non agriculture	Surface water (river, dams, ponds, streams, springs)	Yes	12	Normal Menstrual Cycle	Abnormal Menstrual Bleeding	Yes	More than 3 times	Soap and water both	No	Yes	No	Yes	Non Health conscious	No	No	No	Yes	I do sometimes	No	Unknowledgeable	Unknowledgeable	Unknowledgeable	No	Not Taking Iron and Folic Acid	Non vegetarian	Yes	No	Yes	Yes	Yes	Yes	Yes	Yes	7	Food Diversity
B26	B26	12	11 to 15	Advantaged Ethnic Groups	Hindu	Unmarried	Private School	8	Nuclear	4	<5 Member	Literate	Agriculture	Agriculture	Tap water (public and private tap)	Yes	12	Normal Menstrual Cycle	Normal Menstrual Bleeding	Yes	More than 3 times	Soap and water both	No	Yes	Yes	No	No Skipping Meal	No	No	No	Yes	I do sometimes	No	Unknowledgeable	Unknowledgeable	Unknowledgeable	No	Not Taking Iron and Folic Acid	Non vegetarian	Yes	No	Yes	Yes	Yes	Yes	Yes	Yes	7	Food Diversity
B27	B27	15	15 to 19	Disadvantage Ethnic Groups	Hindu	Unmarried	Private School	8	Joint/Extended	7	=>5 Member	Literate	Non agriculture	Non agriculture	Surface water (river, dams, ponds, streams, springs)	Yes	11	Abnormal Menstrual Cycle	Normal Menstrual Bleeding	Yes	More than 3 times	Soap and water both	No	No	No Habit Of Drinking Tea	No	No Skipping Meal	No	No	Yes	Yes	I do sometimes	No	Knowledgeable	Unknowledgeable	Unknowledgeable	No	Not Taking Iron and Folic Acid	Non vegetarian	Yes	No	Yes	No	Yes	Yes	Yes	Yes	6	Food Diversity
B28	B28	14	11 to 15	Disadvantage Ethnic Groups	Hindu	Unmarried	Private School	9	Nuclear	5	=>5 Member	Literate	Agriculture	Non agriculture	Tap water (public and private tap)	Yes	12	Normal Menstrual Cycle	Normal Menstrual Bleeding	Yes	More than 3 times	Soap and water both	Yes	No	No Habit Of Drinking Tea	Yes	Non Health conscious	No	No	No	Yes	I do sometimes	No	Knowledgeable	Knowledgeable	Unknowledgeable	No	Not Taking Iron and Folic Acid	Non vegetarian	Yes	No	Yes	No	Yes	Yes	Yes	Yes	6	Food Diversity
B29	B29	13	11 to 15	Disadvantage Ethnic Groups	Non Hindu	Unmarried	Private School	9	Joint/Extended	10	=>5 Member	Literate	Agriculture	Non agriculture	Tap water (public and private tap)	Yes	11	Normal Menstrual Cycle	Normal Menstrual Bleeding	No	More than 3 times	Soap and water both	No	Yes	No	No	No Skipping Meal	No	No	Yes	Yes	Always do	No	Knowledgeable	Unknowledgeable	Unknowledgeable	No	Not Taking Iron and Folic Acid	Vegetarian	Other Than Non Vegetarian	Other Than Non Vegetarian	Yes	Yes	Yes	Yes	Yes	Yes	6	Food Diversity
B3	B3	15	15 to 19	Disadvantage Ethnic Groups	Non Hindu	Unmarried	Private School	10	Nuclear	5	=>5 Member	Literate	Non agriculture	Non agriculture	Tap water (public and private tap)	Yes	10	Normal Menstrual Cycle	Normal Menstrual Bleeding	Yes	Less than 3 times	Soap and water both	Yes	No	No Habit Of Drinking Tea	No	No Skipping Meal	No	No	Yes	Yes	I do sometimes	No	Knowledgeable	Unknowledgeable	Knowledgeable	No	Not Taking Iron and Folic Acid	Non vegetarian	No	No	Yes	Yes	Yes	Yes	Yes	Yes	6	Food Diversity
B30	B30	14	11 to 15	Disadvantage Ethnic Groups	Non Hindu	Unmarried	Private School	9	Nuclear	3	<5 Member	Literate	Non agriculture	Non agriculture	Tap water (public and private tap)	Yes	12	Normal Menstrual Cycle	Normal Menstrual Bleeding	Yes	More than 3 times	Soap and water both	Yes	No	No Habit Of Drinking Tea	Yes	Health conscious	No	No	No	Yes	I do sometimes	No	Knowledgeable	Knowledgeable	Knowledgeable	No	Not Taking Iron and Folic Acid	Non vegetarian	Yes	No	No	Yes	Yes	Yes	Yes	Yes	6	Food Diversity
B31	B31	16	15 to 19	Disadvantage Ethnic Groups	Hindu	Unmarried	Private School	10	Joint/Extended	7	=>5 Member	Literate	Agriculture	Non agriculture	Surface water (river, dams, ponds, streams, springs)	Yes	12	Normal Menstrual Cycle	Normal Menstrual Bleeding	Yes	More than 3 times	Soap and water both	Yes	No	No Habit Of Drinking Tea	No	No Skipping Meal	No	No	No	No	No Habit of Lemon or Fresh Pickle	No	Knowledgeable	Unknowledgeable	Unknowledgeable	No	Not Taking Iron and Folic Acid	Non vegetarian	No	No	No	Yes	Yes	Yes	Yes	Yes	5	Food Diversity
B32	B32	12	11 to 15	Advantaged Ethnic Groups	Hindu	Unmarried	Private School	8	Joint/Extended	5	=>5 Member	Literate	Agriculture	Agriculture	Tap water (public and private tap)	Yes	12	Abnormal Menstrual Cycle	Abnormal Menstrual Bleeding	Yes	More than 3 times	Soap and water both	No	Yes	No	No	No Skipping Meal	No	No	Yes	Yes	I do sometimes	No	Unknowledgeable	Unknowledgeable	Unknowledgeable	No	Not Taking Iron and Folic Acid	Non vegetarian	Yes	No	Yes	No	Yes	Yes	Yes	Yes	4	Absence of Food Diversity
B33	B33	12	11 to 15	Advantaged Ethnic Groups	Hindu	Unmarried	Private School	8	Joint/Extended	8	=>5 Member	Literate	Agriculture	Non agriculture	Tap water (public and private tap)	Yes	11	Normal Menstrual Cycle	Normal Menstrual Bleeding	Yes	More than 3 times	Soap and water both	Yes	Yes	No	Yes	Non Health conscious	No	No	No	Yes	Always do	No	Knowledgeable	Unknowledgeable	Unknowledgeable	No	Not Taking Iron and Folic Acid	Vegetarian	Other Than Non Vegetarian	Other Than Non Vegetarian	Yes	Yes	Yes	Yes	Yes	Yes	6	Food Diversity
B34	B34	16	15 to 19	Disadvantage Ethnic Groups	Hindu	Unmarried	Private School	10	Joint/Extended	4	<5 Member	Literate	Non agriculture	Non agriculture	Surface water (river, dams, ponds, streams, springs)	Yes	13	Normal Menstrual Cycle	Normal Menstrual Bleeding	No	More than 3 times	Soap and water both	No	No	No Habit Of Drinking Tea	No	No Skipping Meal	No	No	Yes	Yes	I do sometimes	No	Knowledgeable	Unknowledgeable	Unknowledgeable	No	Not Taking Iron and Folic Acid	Non vegetarian	Yes	No	Yes	No	No	Yes	Yes	Yes	5	Food Diversity
B4	B4	16	15 to 19	Disadvantage Ethnic Groups	Hindu	Unmarried	Private School	9	Joint/Extended	7	=>5 Member	Literate	Agriculture	Non agriculture	Tap water (public and private tap)	Yes	11	Normal Menstrual Cycle	Normal Menstrual Bleeding	Yes	More than 3 times	Soap and water both	Yes	No	No Habit Of Drinking Tea	Yes	Health conscious	No	No	No	Yes	I do sometimes	No	Unknowledgeable	Unknowledgeable	Unknowledgeable	No	Not Taking Iron and Folic Acid	Non vegetarian	Yes	No	Yes	Yes	Yes	Yes	Yes	Yes	4	Absence of Food Diversity
B5	B5	14	11 to 15	Disadvantage Ethnic Groups	Hindu	Unmarried	Private School	9	Nuclear	6	=>5 Member	Literate	Non agriculture	Death	Tap water (public and private tap)	Yes	11	Normal Menstrual Cycle	Abnormal Menstrual Bleeding	Yes	More than 3 times	Soap and water both	Yes	No	No Habit Of Drinking Tea	No	No Skipping Meal	No	No	Yes	Yes	I do sometimes	No	Knowledgeable	Unknowledgeable	Unknowledgeable	No	Not Taking Iron and Folic Acid	Non vegetarian	Yes	Yes	No	Yes	Yes	Yes	Yes	Yes	7	Food Diversity
B6	B6	16	15 to 19	Advantaged Ethnic Groups	Hindu	Unmarried	Private School	9	Nuclear	4	<5 Member	Illiterate	Agriculture	Non agriculture	Surface water (river, dams, ponds, streams, springs)	Yes	13	Normal Menstrual Cycle	Normal Menstrual Bleeding	Yes	More than 3 times	Soap and water both	Yes	Yes	No	No	No Skipping Meal	No	No	Yes	No	No Habit of Lemon or Fresh Pickle	No	Unknowledgeable	Unknowledgeable	Unknowledgeable	No	Not Taking Iron and Folic Acid	Non vegetarian	Yes	No	Yes	Yes	No	Yes	Yes	Yes	4	Absence of Food Diversity
B7	B7	15	15 to 19	Disadvantage Ethnic Groups	Non Hindu	Unmarried	Private School	10	Nuclear	3	<5 Member	Literate	Agriculture	Agriculture	Tap water (public and private tap)	Yes	12	Normal Menstrual Cycle	Abnormal Menstrual Bleeding	Yes	More than 3 times	Soap and water both	Yes	No	No Habit Of Drinking Tea	No	No Skipping Meal	No	No	No	Yes	I do sometimes	No	Knowledgeable	Knowledgeable	Unknowledgeable	No	Not Taking Iron and Folic Acid	Non vegetarian	Yes	No	Yes	Yes	Yes	Yes	Yes	Yes	7	Food Diversity
B8	B8	13	11 to 15	Disadvantage Ethnic Groups	Non Hindu	Unmarried	Private School	9	Nuclear	5	=>5 Member	Literate	Non agriculture	Non agriculture	Tap water (public and private tap)	Yes	10	Normal Menstrual Cycle	Normal Menstrual Bleeding	Yes	More than 3 times	Soap and water both	Yes	Yes	No	Yes	Non Health conscious	No	No	No	No	No Habit of Lemon or Fresh Pickle	No	Knowledgeable	Knowledgeable	Knowledgeable	No	Not Taking Iron and Folic Acid	Non vegetarian	Yes	No	No	Yes	Yes	Yes	Yes	Yes	6	Food Diversity
B9	B9	14	11 to 15	Disadvantage Ethnic Groups	Hindu	Unmarried	Private School	9	Joint/Extended	7	=>5 Member	Literate	Agriculture	Agriculture	Tap water (public and private tap)	Yes	12	Normal Menstrual Cycle	Normal Menstrual Bleeding	No	More than 3 times	Soap and water both	No	No	No Habit Of Drinking Tea	Yes	Non Health conscious	No	No	Yes	Yes	I do sometimes	No	Knowledgeable	Unknowledgeable	Unknowledgeable	No	Not Taking Iron and Folic Acid	Non vegetarian	Yes	No	Yes	Yes	Yes	Yes	No	Yes	6	Food Diversity
C 28	C 28	15	15 to 19	Advantaged Ethnic Groups	Hindu	Unmarried	Private School	9	Nuclear	4	<5 Member	Literate	Agriculture	Non agriculture	Tap water (public and private tap)	Yes	13	Abnormal Menstrual Cycle	Abnormal Menstrual Bleeding	Yes	Less than 3 times	Soap and water both	Yes	No	No Habit Of Drinking Tea	Yes	Non Health conscious	No	No	Yes	Yes	I do sometimes	No	Knowledgeable	Knowledgeable	Knowledgeable	No	Not Taking Iron and Folic Acid	Non vegetarian	Yes	No	Yes	Yes	Yes	Yes	Yes	Yes	7	Food Diversity
C1	C1	15	15 to 19	Disadvantage Ethnic Groups	Non Hindu	Unmarried	Private School	10	Nuclear	3	<5 Member	Literate	Agriculture	Non agriculture	Tap water (public and private tap)	Yes	13	Abnormal Menstrual Cycle	Normal Menstrual Bleeding	Yes	Less than 3 times	Soap and water both	Yes	No	No Habit Of Drinking Tea	No	No Skipping Meal	No	No	Yes	Yes	Always do	No	Knowledgeable	Knowledgeable	Unknowledgeable	No	Not Taking Iron and Folic Acid	Non vegetarian	Yes	No	Yes	Yes	Yes	Yes	Yes	Yes	7	Food Diversity
C10	C10	15	15 to 19	Disadvantage Ethnic Groups	Hindu	Unmarried	Private School	8	Nuclear	4	<5 Member	Literate	Agriculture	Non agriculture	Tap water (public and private tap)	Yes	11	Normal Menstrual Cycle	Normal Menstrual Bleeding	Yes	Less than 3 times	Soap and water both	Yes	No	No Habit Of Drinking Tea	No	No Skipping Meal	No	No	No	Yes	I do sometimes	No	Knowledgeable	Unknowledgeable	Unknowledgeable	No	Not Taking Iron and Folic Acid	Non vegetarian	Yes	No	Yes	No	Yes	Yes	Yes	Yes	6	Food Diversity
C11	C11	15	15 to 19	Advantaged Ethnic Groups	Hindu	Unmarried	Private School	9	Nuclear	5	=>5 Member	Literate	Non agriculture	Non agriculture	Tap water (public and private tap)	Yes	10	Abnormal Menstrual Cycle	Abnormal Menstrual Bleeding	Yes	Less than 3 times	Soap and water both	Yes	No	No Habit Of Drinking Tea	Yes	Non Health conscious	No	No	No	Yes	I do sometimes	Yes	Knowledgeable	Unknowledgeable	Unknowledgeable	No	Not Taking Iron and Folic Acid	Non vegetarian	Yes	Yes	No	Yes	Yes	Yes	Yes	Yes	7	Food Diversity
C12	C12	16	15 to 19	Disadvantage Ethnic Groups	Hindu	Unmarried	Private School	10	Joint/Extended	6	=>5 Member	Literate	Non agriculture	Non agriculture	Tap water (public and private tap)	Yes	13	Normal Menstrual Cycle	Normal Menstrual Bleeding	Yes	More than 3 times	Soap and water both	Yes	Yes	No	No	No Skipping Meal	No	No	No	Yes	Always do	No	Knowledgeable	Knowledgeable	Unknowledgeable	No	Not Taking Iron and Folic Acid	Non vegetarian	Yes	Yes	Yes	Yes	Yes	Yes	Yes	Yes	8	Food Diversity
C13	C13	15	15 to 19	Disadvantage Ethnic Groups	Hindu	Unmarried	Private School	9	Joint/Extended	7	=>5 Member	Literate	Agriculture	Non agriculture	Tap water (public and private tap)	Yes	13	Abnormal Menstrual Cycle	Abnormal Menstrual Bleeding	Yes	More than 3 times	Soap and water both	Yes	No	No Habit Of Drinking Tea	Yes	Non Health conscious	No	No	Yes	Yes	I do sometimes	No	Knowledgeable	Knowledgeable	Knowledgeable	No	Not Taking Iron and Folic Acid	Non vegetarian	Yes	Yes	Yes	Yes	Yes	Yes	Yes	Yes	8	Food Diversity
C14	C14	15	15 to 19	Advantaged Ethnic Groups	Hindu	Unmarried	Private School	9	Nuclear	4	<5 Member	Literate	Non agriculture	Non agriculture	Surface water (river, dams, ponds, streams, springs)	Yes	13	Abnormal Menstrual Cycle	Abnormal Menstrual Bleeding	No	More than 3 times	Soap and water both	Yes	Yes	No	Yes	Non Health conscious	No	No	No	Yes	I do sometimes	No	Knowledgeable	Knowledgeable	Knowledgeable	No	Not Taking Iron and Folic Acid	Non vegetarian	Yes	No	Yes	Yes	Yes	Yes	Yes	Yes	7	Food Diversity
C15	C15	15	15 to 19	Advantaged Ethnic Groups	Hindu	Unmarried	Private School	9	Joint/Extended	6	=>5 Member	Literate	Non agriculture	Non agriculture	Surface water (river, dams, ponds, streams, springs)	Yes	13	Normal Menstrual Cycle	Normal Menstrual Bleeding	Yes	Less than 3 times	Soap and water both	Yes	No	No Habit Of Drinking Tea	No	No Skipping Meal	No	No	Yes	Yes	Always do	No	Knowledgeable	Knowledgeable	Knowledgeable	No	Not Taking Iron and Folic Acid	Non vegetarian	Yes	No	Yes	Yes	Yes	Yes	Yes	Yes	7	Food Diversity
C16	C16	15	15 to 19	Disadvantage Ethnic Groups	Hindu	Unmarried	Private School	9	Nuclear	4	<5 Member	Literate	Non agriculture	Non agriculture	Tap water (public and private tap)	Yes	12	Normal Menstrual Cycle	Normal Menstrual Bleeding	Yes	More than 3 times	Soap and water both	Yes	No	No Habit Of Drinking Tea	No	No Skipping Meal	No	No	No	Yes	I do sometimes	No	Unknowledgeable	Unknowledgeable	Unknowledgeable	No	Not Taking Iron and Folic Acid	Non vegetarian	Yes	No	Yes	Yes	Yes	Yes	Yes	Yes	3	Absence of Food Diversity
C17	C17	15	15 to 19	Disadvantage Ethnic Groups	Hindu	Unmarried	Private School	9	Joint/Extended	5	=>5 Member	Literate	Non agriculture	Non agriculture	Tap water (public and private tap)	Yes	12	Normal Menstrual Cycle	Normal Menstrual Bleeding	Yes	More than 3 times	Soap and water both	Yes	No	No Habit Of Drinking Tea	No	No Skipping Meal	No	No	No	Yes	Always do	No	Unknowledgeable	Unknowledgeable	Unknowledgeable	No	Not Taking Iron and Folic Acid	Non vegetarian	Yes	No	Yes	Yes	Yes	Yes	Yes	Yes	4	Absence of Food Diversity
C18	C18	15	15 to 19	Advantaged Ethnic Groups	Hindu	Unmarried	Private School	9	Joint/Extended	7	=>5 Member	Literate	Non agriculture	Non agriculture	Surface water (river, dams, ponds, streams, springs)	Yes	12	Normal Menstrual Cycle	Normal Menstrual Bleeding	Yes	More than 3 times	Soap and water both	Yes	Yes	No	No	No Skipping Meal	No	No	No	Yes	Always do	No	Unknowledgeable	Unknowledgeable	Unknowledgeable	No	Not Taking Iron and Folic Acid	Non vegetarian	Yes	No	Yes	No	Yes	Yes	Yes	Yes	4	Absence of Food Diversity
C19	C19	17	15 to 19	Disadvantage Ethnic Groups	Hindu	Unmarried	Private School	9	Nuclear	4	<5 Member	Literate	Agriculture	Non agriculture	Surface water (river, dams, ponds, streams, springs)	Yes	11	Normal Menstrual Cycle	Normal Menstrual Bleeding	No	More than 3 times	Soap and water both	Yes	No	No Habit Of Drinking Tea	No	No Skipping Meal	No	No	No	Yes	Always do	No	Knowledgeable	Knowledgeable	Knowledgeable	No	Not Taking Iron and Folic Acid	Non vegetarian	Yes	No	Yes	No	Yes	Yes	Yes	Yes	6	Food Diversity
C2	C2	16	15 to 19	Advantaged Ethnic Groups	Hindu	Unmarried	Private School	10	Nuclear	5	=>5 Member	Literate	Agriculture	Non agriculture	Tap water (public and private tap)	Yes	12	Normal Menstrual Cycle	Normal Menstrual Bleeding	Yes	Less than 3 times	Soap and water both	Yes	No	No Habit Of Drinking Tea	No	No Skipping Meal	No	No	Yes	Yes	Always do	No	Knowledgeable	Knowledgeable	Knowledgeable	No	Not Taking Iron and Folic Acid	Non vegetarian	Yes	Yes	Yes	Yes	Yes	Yes	Yes	Yes	8	Food Diversity
C20	C20	16	15 to 19	Disadvantage Ethnic Groups	Non Hindu	Unmarried	Private School	10	Joint/Extended	4	<5 Member	Literate	Agriculture	Non agriculture	Tap water (public and private tap)	Yes	13	Normal Menstrual Cycle	Normal Menstrual Bleeding	Yes	More than 3 times	Soap and water both	Yes	No	No Habit Of Drinking Tea	No	No Skipping Meal	No	Yes	Yes	Yes	I do sometimes	No	Unknowledgeable	Unknowledgeable	Unknowledgeable	No	Not Taking Iron and Folic Acid	Non vegetarian	Yes	Yes	Yes	Yes	Yes	Yes	Yes	Yes	8	Food Diversity
C21	C21	15	15 to 19	Advantaged Ethnic Groups	Hindu	Unmarried	Private School	8	Nuclear	5	=>5 Member	Literate	Agriculture	Non agriculture	Surface water (river, dams, ponds, streams, springs)	Yes	12	Normal Menstrual Cycle	Abnormal Menstrual Bleeding	Yes	More than 3 times	Soap and water both	Yes	No	No Habit Of Drinking Tea	No	No Skipping Meal	No	No	Yes	Yes	Always do	No	Unknowledgeable	Unknowledgeable	Unknowledgeable	No	Not Taking Iron and Folic Acid	Non vegetarian	No	No	Yes	Yes	Yes	Yes	Yes	Yes	6	Food Diversity
C22	C22	15	15 to 19	Disadvantage Ethnic Groups	Hindu	Unmarried	Private School	8	Nuclear	3	<5 Member	Literate	Agriculture	Non agriculture	Surface water (river, dams, ponds, streams, springs)	Yes	13	Normal Menstrual Cycle	Normal Menstrual Bleeding	Yes	Less than 3 times	Soap and water both	Yes	No	No Habit Of Drinking Tea	No	No Skipping Meal	No	Yes	Yes	Yes	I do sometimes	No	Unknowledgeable	Unknowledgeable	Unknowledgeable	No	Not Taking Iron and Folic Acid	Vegetarian	Other Than Non Vegetarian	Other Than Non Vegetarian	No	Yes	Yes	Yes	Yes	Yes	5	Food Diversity
C24	C24	15	15 to 19	Disadvantage Ethnic Groups	Non Hindu	Unmarried	Private School	10	Nuclear	4	<5 Member	Literate	Agriculture	Non agriculture	Tap water (public and private tap)	Yes	13	Abnormal Menstrual Cycle	Normal Menstrual Bleeding	Yes	More than 3 times	Soap and water both	Yes	Yes	Yes	No	No Skipping Meal	No	No	No	Yes	I do sometimes	No	Knowledgeable	Unknowledgeable	Unknowledgeable	No	Not Taking Iron and Folic Acid	Non vegetarian	Yes	Yes	Yes	Yes	Yes	Yes	Yes	Yes	8	Food Diversity
C24	C24	15	15 to 19	Disadvantage Ethnic Groups	Non Hindu	Unmarried	Private School	8	Joint/Extended	10	=>5 Member	Literate	Agriculture	Non agriculture	Surface water (river, dams, ponds, streams, springs)	Yes	12	Normal Menstrual Cycle	Abnormal Menstrual Bleeding	Yes	Less than 3 times	Soap and water both	No	No	No Habit Of Drinking Tea	No	No Skipping Meal	No	No	Yes	Yes	I do sometimes	No	Unknowledgeable	Knowledgeable	Unknowledgeable	No	Not Taking Iron and Folic Acid	Non vegetarian	Yes	No	Yes	No	Yes	Yes	Yes	Yes	6	Food Diversity
C25	C25	15	15 to 19	Disadvantage Ethnic Groups	Hindu	Unmarried	Private School	8	Nuclear	4	<5 Member	Literate	Non agriculture	Non agriculture	Tap water (public and private tap)	Yes	13	Normal Menstrual Cycle	Abnormal Menstrual Bleeding	Yes	Less than 3 times	Soap and water both	Yes	No	No Habit Of Drinking Tea	No	No Skipping Meal	No	No	No	Yes	I do sometimes	No	Unknowledgeable	Unknowledgeable	Knowledgeable	No	Not Taking Iron and Folic Acid	Non vegetarian	Yes	Yes	Yes	Yes	Yes	Yes	Yes	Yes	8	Food Diversity
C26	C26	15	15 to 19	Disadvantage Ethnic Groups	Hindu	Unmarried	Private School	8	Nuclear	4	<5 Member	Literate	Non agriculture	Non agriculture	Tap water (public and private tap)	Yes	13	Normal Menstrual Cycle	Abnormal Menstrual Bleeding	No	More than 3 times	Soap and water both	Yes	Yes	No	No	No Skipping Meal	No	No	No	Yes	I do sometimes	No	Knowledgeable	Knowledgeable	Knowledgeable	No	Not Taking Iron and Folic Acid	Non vegetarian	Yes	No	Yes	Yes	Yes	No	Yes	Yes	6	Food Diversity
C27	C27	15	15 to 19	Advantaged Ethnic Groups	Hindu	Unmarried	Private School	10	Joint/Extended	6	=>5 Member	Illiterate	Non agriculture	Non agriculture	Tap water (public and private tap)	Yes	13	Normal Menstrual Cycle	Normal Menstrual Bleeding	Yes	More than 3 times	Soap and water both	Yes	No	No Habit Of Drinking Tea	No	No Skipping Meal	No	No	Yes	Yes	I do sometimes	Yes	Knowledgeable	Unknowledgeable	Unknowledgeable	No	Not Taking Iron and Folic Acid	Vegetarian	Other Than Non Vegetarian	Other Than Non Vegetarian	Other Than Non Vegetarian	Yes	Yes	Yes	Yes	Yes	4	Absence of Food Diversity
C29	C29	15	15 to 19	Disadvantage Ethnic Groups	Hindu	Unmarried	Private School	9	Nuclear	4	<5 Member	Literate	Agriculture	Non agriculture	Tap water (public and private tap)	Yes	10	Normal Menstrual Cycle	Abnormal Menstrual Bleeding	Yes	More than 3 times	Soap and water both	Yes	Yes	No	Yes	Non Health conscious	No	No	Yes	Yes	I do sometimes	No	Knowledgeable	Unknowledgeable	Knowledgeable	No	Not Taking Iron and Folic Acid	Non vegetarian	Yes	No	Yes	Yes	Yes	Yes	Yes	Yes	7	Food Diversity
C3	C3	15	15 to 19	Disadvantage Ethnic Groups	Non Hindu	Unmarried	Private School	10	Joint/Extended	6	=>5 Member	Literate	Non agriculture	Non agriculture	Tap water (public and private tap)	Yes	13	Normal Menstrual Cycle	Normal Menstrual Bleeding	Yes	Less than 3 times	Soap and water both	Yes	No	No Habit Of Drinking Tea	No	No Skipping Meal	No	No	Yes	Yes	I do sometimes	No	Unknowledgeable	Unknowledgeable	Unknowledgeable	No	Not Taking Iron and Folic Acid	Non vegetarian	Yes	No	Yes	Yes	No	Yes	Yes	Yes	4	Absence of Food Diversity
C30	C30	15	15 to 19	Disadvantage Ethnic Groups	Non Hindu	Unmarried	Private School	9	Nuclear	4	<5 Member	Illiterate	Non agriculture	Non agriculture	Tap water (public and private tap)	Yes	11	Normal Menstrual Cycle	Normal Menstrual Bleeding	Yes	More than 3 times	Soap and water both	Yes	Yes	No	Yes	Non Health conscious	No	No	No	Yes	I do sometimes	No	Knowledgeable	Unknowledgeable	Knowledgeable	No	Not Taking Iron and Folic Acid	Non vegetarian	Yes	No	Yes	Yes	Yes	Yes	Yes	Yes	7	Food Diversity
C31	C31	15	15 to 19	Advantaged Ethnic Groups	Hindu	Unmarried	Private School	10	Nuclear	3	<5 Member	Literate	Agriculture	Non agriculture	Tap water (public and private tap)	Yes	13	Abnormal Menstrual Cycle	Normal Menstrual Bleeding	Yes	More than 3 times	Soap and water both	Yes	Yes	No	No	No Skipping Meal	No	No	Yes	Yes	I do sometimes	No	Knowledgeable	Knowledgeable	Unknowledgeable	No	Not Taking Iron and Folic Acid	Non vegetarian	Yes	No	Yes	Yes	Yes	Yes	Yes	Yes	7	Food Diversity
C32	C32	15	15 to 19	Disadvantage Ethnic Groups	Hindu	Unmarried	Private School	10	Nuclear	3	<5 Member	Literate	Non agriculture	Non agriculture	Tap water (public and private tap)	Yes	11	Abnormal Menstrual Cycle	Normal Menstrual Bleeding	Yes	More than 3 times	Soap and water both	Yes	Yes	No	No	No Skipping Meal	No	No	Yes	Yes	Always do	No	Unknowledgeable	Unknowledgeable	Unknowledgeable	No	Not Taking Iron and Folic Acid	Non vegetarian	Yes	Yes	Yes	Yes	Yes	Yes	Yes	Yes	4	Absence of Food Diversity
C33	C33	15	15 to 19	Advantaged Ethnic Groups	Hindu	Unmarried	Private School	10	Nuclear	4	<5 Member	Literate	Agriculture	Non agriculture	Tap water (public and private tap)	Yes	12	Abnormal Menstrual Cycle	Normal Menstrual Bleeding	Yes	More than 3 times	Soap and water both	Yes	No	No Habit Of Drinking Tea	Yes	Non Health conscious	No	No	No	Yes	Always do	No	Unknowledgeable	Knowledgeable	Unknowledgeable	No	Not Taking Iron and Folic Acid	Non vegetarian	Yes	Yes	Yes	Yes	Yes	Yes	No	Yes	7	Food Diversity
C34	C34	15	15 to 19	Disadvantage Ethnic Groups	Hindu	Unmarried	Private School	10	Nuclear	5	=>5 Member	Literate	Agriculture	Non agriculture	Tap water (public and private tap)	Yes	12	Abnormal Menstrual Cycle	Normal Menstrual Bleeding	Yes	More than 3 times	Soap and water both	Yes	No	No Habit Of Drinking Tea	Yes	Non Health conscious	No	No	No	Yes	I do sometimes	No	Knowledgeable	Knowledgeable	Unknowledgeable	No	Not Taking Iron and Folic Acid	Non vegetarian	Yes	No	No	No	No	No	No	Yes	2	Absence of Food Diversity
C35	C35	15	15 to 19	Disadvantage Ethnic Groups	Non Hindu	Unmarried	Private School	10	Joint/Extended	7	=>5 Member	Literate	Non agriculture	Non agriculture	Surface water (river, dams, ponds, streams, springs)	Yes	12	Normal Menstrual Cycle	Normal Menstrual Bleeding	Yes	Less than 3 times	Soap and water both	Yes	Yes	No	No	No Skipping Meal	No	Yes	Yes	Yes	Always do	No	Knowledgeable	Knowledgeable	Knowledgeable	No	Not Taking Iron and Folic Acid	Non vegetarian	Yes	Yes	Yes	Yes	Yes	Yes	Yes	Yes	8	Food Diversity
C4	C4	15	15 to 19	Advantaged Ethnic Groups	Hindu	Unmarried	Private School	10	Nuclear	4	<5 Member	Literate	Agriculture	Non agriculture	Tap water (public and private tap)	Yes	11	Abnormal Menstrual Cycle	Normal Menstrual Bleeding	Yes	Less than 3 times	Soap and water both	Yes	Yes	Yes	Yes	Health conscious	No	No	No	Yes	Always do	No	Knowledgeable	Knowledgeable	Unknowledgeable	No	Not Taking Iron and Folic Acid	Vegetarian	Other Than Non Vegetarian	Other Than Non Vegetarian	Other Than Non Vegetarian	Yes	Yes	Yes	Yes	Yes	5	Food Diversity
C5	C5	16	15 to 19	Advantaged Ethnic Groups	Hindu	Unmarried	Private School	10	Nuclear	4	<5 Member	Literate	Non agriculture	Non agriculture	Tap water (public and private tap)	Yes	11	Normal Menstrual Cycle	Normal Menstrual Bleeding	Yes	More than 3 times	Soap and water both	Yes	Yes	No	Yes	Non Health conscious	No	No	No	Yes	Always do	No	Knowledgeable	Knowledgeable	Unknowledgeable	No	Not Taking Iron and Folic Acid	Non vegetarian	Yes	No	Yes	Yes	Yes	Yes	Yes	Yes	7	Food Diversity
C6	C6	15	15 to 19	Advantaged Ethnic Groups	Hindu	Unmarried	Private School	10	Nuclear	5	=>5 Member	Literate	Non agriculture	Non agriculture	Tap water (public and private tap)	Yes	12	Normal Menstrual Cycle	Normal Menstrual Bleeding	Yes	More than 3 times	Soap and water both	Yes	No	No Habit Of Drinking Tea	No	No Skipping Meal	No	No	No	Yes	I do sometimes	No	Knowledgeable	Knowledgeable	Unknowledgeable	No	Not Taking Iron and Folic Acid	Non vegetarian	Yes	No	Yes	Yes	Yes	Yes	Yes	Yes	7	Food Diversity
C7	C7	13	11 to 15	Disadvantage Ethnic Groups	Hindu	Unmarried	Private School	9	Nuclear	3	<5 Member	Literate	Non agriculture	Non agriculture	Tap water (public and private tap)	Yes	11	Normal Menstrual Cycle	Normal Menstrual Bleeding	Yes	Less than 3 times	Soap and water both	Yes	No	No Habit Of Drinking Tea	No	No Skipping Meal	No	No	No	Yes	I do sometimes	No	Knowledgeable	Unknowledgeable	Unknowledgeable	No	Not Taking Iron and Folic Acid	Non vegetarian	Yes	No	Yes	Yes	Yes	Yes	Yes	Yes	7	Food Diversity
C8	C8	15	15 to 19	Advantaged Ethnic Groups	Hindu	Unmarried	Private School	9	Nuclear	4	<5 Member	Literate	Agriculture	Non agriculture	Tap water (public and private tap)	Yes	12	Normal Menstrual Cycle	Abnormal Menstrual Bleeding	Yes	Less than 3 times	Soap and water both	Yes	No	No Habit Of Drinking Tea	No	No Skipping Meal	No	No	Yes	No	No Habit of Lemon or Fresh Pickle	No	Knowledgeable	Unknowledgeable	Unknowledgeable	No	Not Taking Iron and Folic Acid	Non vegetarian	Yes	No	Yes	Yes	Yes	Yes	Yes	Yes	7	Food Diversity
C9	C9	13	11 to 15	Disadvantage Ethnic Groups	Hindu	Unmarried	Private School	9	Nuclear	6	=>5 Member	Literate	Non agriculture	Non agriculture	Tap water (public and private tap)	Yes	12	Normal Menstrual Cycle	Normal Menstrual Bleeding	Yes	Less than 3 times	Soap and water both	Yes	No	No Habit Of Drinking Tea	No	No Skipping Meal	No	No	No	No	No Habit of Lemon or Fresh Pickle	No	Knowledgeable	Unknowledgeable	Unknowledgeable	No	Not Taking Iron and Folic Acid	Non vegetarian	Yes	No	Yes	Yes	Yes	Yes	Yes	Yes	7	Food Diversity
D1	D1	14	11 to 15	Disadvantage Ethnic Groups	Hindu	Unmarried	Government School	9	Joint/Extended	7	=>5 Member	Literate	Non agriculture	Non agriculture	Tap water (public and private tap)	No	Not In Menarche	Not In Menarche	Not In Menarche	Yes	More than 3 times	Soap and water both	Yes	No	No Habit Of Drinking Tea	Yes	Non Health conscious	No	No	No	Yes	I do sometimes	No	Knowledgeable	Unknowledgeable	Unknowledgeable	No	Not Taking Iron and Folic Acid	Non vegetarian	Yes	No	Yes	No	Yes	Yes	Yes	Yes	6	Food Diversity
D10	D10	13	11 to 15	Advantaged Ethnic Groups	Hindu	Unmarried	Government School	9	Joint/Extended	7	=>5 Member	Literate	Agriculture	Agriculture	Tap water (public and private tap)	No	Not In Menarche	Not In Menarche	Not In Menarche	Yes	More than 3 times	Soap and water both	Yes	Yes	No	No	No Skipping Meal	No	No	No	Yes	I do sometimes	No	Unknowledgeable	Unknowledgeable	Unknowledgeable	Yes	26 weeks or More	Non vegetarian	Yes	Yes	Yes	Yes	Yes	Yes	Yes	Yes	8	Food Diversity
D11	D11	14	11 to 15	Advantaged Ethnic Groups	Hindu	Unmarried	Government School	9	Joint/Extended	7	=>5 Member	Literate	Agriculture	Agriculture	Tap water (public and private tap)	Yes	12	Normal Menstrual Cycle	Normal Menstrual Bleeding	Yes	More than 3 times	Soap and water both	Yes	Yes	No	No	No Skipping Meal	No	No	No	Yes	I do sometimes	No	Unknowledgeable	Unknowledgeable	Unknowledgeable	Yes	26 weeks or More	Non vegetarian	Yes	Yes	Yes	Yes	Yes	Yes	Yes	Yes	8	Food Diversity
D12	D12	14	11 to 15	Disadvantage Ethnic Groups	Hindu	Unmarried	Government School	9	Joint/Extended	6	=>5 Member	Literate	Agriculture	Agriculture	Tap water (public and private tap)	Yes	11	Normal Menstrual Cycle	Normal Menstrual Bleeding	Yes	Less than 3 times	Soap and water both	Yes	No	No Habit Of Drinking Tea	No	No Skipping Meal	No	No	No	Yes	I do sometimes	No	Knowledgeable	Unknowledgeable	Knowledgeable	Yes	26 weeks or More	Non vegetarian	Yes	No	Yes	Yes	Yes	Yes	Yes	Yes	7	Food Diversity
D13	D13	14	11 to 15	Advantaged Ethnic Groups	Hindu	Unmarried	Government School	8	Nuclear	2	<5 Member	Literate	Agriculture	Non agriculture	Tap water (public and private tap)	Yes	10	Normal Menstrual Cycle	Normal Menstrual Bleeding	Yes	Less than 3 times	Soap and water both	Yes	Yes	No	No	No Skipping Meal	No	No	No	Yes	I do sometimes	No	Unknowledgeable	Unknowledgeable	Knowledgeable	Yes	26 weeks or More	Non vegetarian	Yes	No	Yes	Yes	Yes	Yes	Yes	Yes	7	Food Diversity
D14	D14	14	11 to 15	Disadvantage Ethnic Groups	Hindu	Unmarried	Government School	9	Nuclear	4	<5 Member	Death	Death	Agriculture	Tap water (public and private tap)	Yes	13	Abnormal Menstrual Cycle	Normal Menstrual Bleeding	No	Less than 3 times	Soap and water both	Yes	Yes	No	No	No Skipping Meal	No	No	Yes	Yes	I do sometimes	No	Knowledgeable	Knowledgeable	Knowledgeable	Yes	26 weeks or More	Non vegetarian	Yes	No	Yes	Yes	Yes	Yes	Yes	Yes	7	Food Diversity
D15	D15	13	11 to 15	Disadvantage Ethnic Groups	Hindu	Unmarried	Government School	9	Nuclear	4	<5 Member	Death	Death	Non agriculture	Surface water (river, dams, ponds, streams, springs)	No	Not In Menarche	Not In Menarche	Not In Menarche	No	Less than 3 times	Soap and water both	Yes	Yes	No	No	No Skipping Meal	No	No	Yes	Yes	I do sometimes	No	Knowledgeable	Knowledgeable	Unknowledgeable	Yes	26 weeks or More	Non vegetarian	Yes	No	Yes	Yes	Yes	Yes	Yes	Yes	7	Food Diversity
D16	D16	12	11 to 15	Disadvantage Ethnic Groups	Hindu	Unmarried	Government School	9	Nuclear	5	=>5 Member	Literate	Non agriculture	Non agriculture	Tap water (public and private tap)	Yes	10	Normal Menstrual Cycle	Abnormal Menstrual Bleeding	Yes	Less than 3 times	Soap and water both	Yes	No	No Habit Of Drinking Tea	Yes	Non Health conscious	No	No	No	Yes	I do sometimes	No	Knowledgeable	Knowledgeable	Knowledgeable	Yes	26 weeks or More	Non vegetarian	Yes	No	Yes	Yes	Yes	Yes	Yes	Yes	7	Food Diversity
D17	D17	13	11 to 15	Disadvantage Ethnic Groups	Hindu	Unmarried	Government School	9	Nuclear	4	<5 Member	Literate	Non agriculture	Non agriculture	Tap water (public and private tap)	Yes	13	Abnormal Menstrual Cycle	Normal Menstrual Bleeding	No	Less than 3 times	Soap and water both	Yes	No	No Habit Of Drinking Tea	No	No Skipping Meal	No	No	Yes	Yes	I do sometimes	No	Knowledgeable	Knowledgeable	Knowledgeable	Yes	Not Taking Iron and Folic Acid	Non vegetarian	Yes	No	Yes	Yes	Yes	No	Yes	Yes	4	Absence of Food Diversity
D18	D18	13	11 to 15	Disadvantage Ethnic Groups	Hindu	Unmarried	Government School	9	Nuclear	3	=>5 Member	Literate	Non agriculture	Non agriculture	Tap water (public and private tap)	Yes	13	Abnormal Menstrual Cycle	Normal Menstrual Bleeding	Yes	Less than 3 times	Soap and water both	Yes	No	No Habit Of Drinking Tea	No	No Skipping Meal	No	No	Yes	Yes	Always do	No	Unknowledgeable	Knowledgeable	Unknowledgeable	No	26 weeks or More	Non vegetarian	Yes	No	No	No	No	Yes	Yes	Yes	5	Food Diversity
D19	D19	14	11 to 15	Disadvantage Ethnic Groups	Non Hindu	Unmarried	Government School	8	Joint/Extended	5	=>5 Member	Literate	Agriculture	Non agriculture	Tap water (public and private tap)	Yes	13	Normal Menstrual Cycle	Abnormal Menstrual Bleeding	No	Less than 3 times	Soap and water both	Yes	Yes	No	Yes	Non Health conscious	No	No	Yes	Yes	I do sometimes	No	Knowledgeable	Unknowledgeable	Unknowledgeable	Yes	26 weeks or More	Non vegetarian	Yes	No	No	No	Yes	Yes	Yes	Yes	6	Food Diversity
D2	D2	14	11 to 15	Disadvantage Ethnic Groups	Hindu	Unmarried	Government School	9	Joint/Extended	7	=>5 Member	Literate	Agriculture	Non agriculture	Surface water (river, dams, ponds, streams, springs)	Yes	13	Abnormal Menstrual Cycle	Abnormal Menstrual Bleeding	Yes	Less than 3 times	Soap and water both	Yes	Yes	No	Yes	Non Health conscious	No	No	No	Yes	Always do	No	Unknowledgeable	Knowledgeable	Unknowledgeable	Yes	26 weeks or More	Non vegetarian	Yes	No	Yes	No	Yes	Yes	Yes	Yes	5	Food Diversity
D20	D20	15	15 to 19	Disadvantage Ethnic Groups	Hindu	Unmarried	Government School	8	Joint/Extended	5	<5 Member	Literate	Agriculture	Non agriculture	Tap water (public and private tap)	Yes	13	Abnormal Menstrual Cycle	Abnormal Menstrual Bleeding	No	Less than 3 times	Soap and water both	Yes	Yes	No	No	No Skipping Meal	No	No	Yes	Yes	I do sometimes	No	Knowledgeable	Unknowledgeable	Unknowledgeable	Yes	26 weeks or More	Non vegetarian	Yes	No	No	Yes	No	Yes	Yes	Yes	7	Food Diversity
D21	D21	15	15 to 19	Disadvantage Ethnic Groups	Hindu	Unmarried	Government School	8	Nuclear	4	<5 Member	Illiterate	Agriculture	Non agriculture	Tap water (public and private tap)	Yes	12	Normal Menstrual Cycle	Normal Menstrual Bleeding	No	Less than 3 times	Soap and water both	Yes	No	No Habit Of Drinking Tea	Yes	Non Health conscious	Yes	No	Yes	Yes	I do sometimes	No	Unknowledgeable	Unknowledgeable	Unknowledgeable	Yes	26 weeks or More	Non vegetarian	Yes	Yes	No	Yes	Yes	Yes	Yes	Yes	4	Absence of Food Diversity
D22	D22	14	11 to 15	Disadvantage Ethnic Groups	Hindu	Unmarried	Government School	8	Joint/Extended	4	=>5 Member	Literate	Agriculture	Non agriculture	Tap water (public and private tap)	Yes	13	Abnormal Menstrual Cycle	Abnormal Menstrual Bleeding	Yes	Less than 3 times	Soap and water both	Yes	Yes	Yes	Yes	Health conscious	No	No	No	Yes	I do sometimes	No	Unknowledgeable	Knowledgeable	Unknowledgeable	Yes	26 weeks or More	Non vegetarian	Yes	Yes	Yes	Yes	Yes	No	Yes	Yes	8	Food Diversity
D23	D23	18	15 to 19	Disadvantage Ethnic Groups	Non Hindu	Unmarried	Government School	10	Joint/Extended	9	=>5 Member	Illiterate	Agriculture	Agriculture	Tap water (public and private tap)	Yes	13	Normal Menstrual Cycle	Normal Menstrual Bleeding	Yes	Less than 3 times	Soap and water both	Yes	No	No Habit Of Drinking Tea	No	No Skipping Meal	No	No	No	Yes	I do sometimes	No	Knowledgeable	Unknowledgeable	Unknowledgeable	Yes	26 weeks or More	Non vegetarian	Yes	Yes	Yes	Yes	Yes	Yes	Yes	Yes	4	Absence of Food Diversity
D24	D24	16	15 to 19	Advantaged Ethnic Groups	Hindu	Unmarried	Government School	10	Joint/Extended	6	=>5 Member	Literate	Agriculture	Agriculture	Tap water (public and private tap)	Yes	13	Abnormal Menstrual Cycle	Normal Menstrual Bleeding	Yes	Less than 3 times	Soap and water both	Yes	Yes	No	No	No Skipping Meal	No	No	No	Yes	Always do	No	Knowledgeable	Knowledgeable	Unknowledgeable	Yes	26 weeks or More	Non vegetarian	No	No	No	Yes	Yes	No	Yes	Yes	4	Absence of Food Diversity
D25	D25	13	11 to 15	Advantaged Ethnic Groups	Hindu	Unmarried	Government School	10	Joint/Extended	7	<5 Member	Literate	Agriculture	Agriculture	Surface water (river, dams, ponds, streams, springs)	Yes	12	Abnormal Menstrual Cycle	Normal Menstrual Bleeding	Yes	Less than 3 times	Soap and water both	Yes	No	No Habit Of Drinking Tea	No	No Skipping Meal	No	No	No	Yes	I do sometimes	No	Unknowledgeable	Unknowledgeable	Unknowledgeable	Yes	26 weeks or More	Vegetarian	Other Than Non Vegetarian	Other Than Non Vegetarian	Other Than Non Vegetarian	No	Yes	Yes	Yes	Yes	3	Absence of Food Diversity
D26	D26	15	15 to 19	Disadvantage Ethnic Groups	Hindu	Unmarried	Government School	10	Nuclear	2	<5 Member	Literate	Agriculture	Agriculture	Tap water (public and private tap)	Yes	12	Abnormal Menstrual Cycle	Normal Menstrual Bleeding	Yes	Less than 3 times	Soap and water both	No	No	No Habit Of Drinking Tea	No	No Skipping Meal	No	No	No	Yes	Always do	No	Knowledgeable	Knowledgeable	Unknowledgeable	Yes	26 weeks or More	Non vegetarian	Yes	No	Yes	Yes	Yes	Yes	Yes	Yes	6	Food Diversity
D27	D27	15	15 to 19	Advantaged Ethnic Groups	Hindu	Unmarried	Government School	10	Nuclear	4	=>5 Member	Literate	Agriculture	Death	Tap water (public and private tap)	Yes	12	Normal Menstrual Cycle	Normal Menstrual Bleeding	Yes	Less than 3 times	Soap and water both	Yes	No	No Habit Of Drinking Tea	No	No Skipping Meal	No	No	No	Yes	I do sometimes	No	Unknowledgeable	Knowledgeable	Knowledgeable	Yes	26 weeks or More	Non vegetarian	Yes	No	Yes	Yes	Yes	No	Yes	Yes	8	Food Diversity
D28	D28	16	15 to 19	Disadvantage Ethnic Groups	Hindu	Unmarried	Government School	10	Joint/Extended	7	=>5 Member	Literate	Agriculture	Agriculture	Surface water (river, dams, ponds, streams, springs)	Yes	12	Normal Menstrual Cycle	Normal Menstrual Bleeding	Yes	Less than 3 times	Soap and water both	Yes	Yes	No	Yes	Non Health conscious	No	No	Yes	Yes	Always do	No	Unknowledgeable	Unknowledgeable	Unknowledgeable	Yes	26 weeks or More	Non vegetarian	Yes	Yes	Yes	Yes	Yes	Yes	Yes	Yes	4	Absence of Food Diversity
D29	D29	15	15 to 19	Disadvantage Ethnic Groups	Hindu	Unmarried	Government School	10	Joint/Extended	7	<5 Member	Literate	Non agriculture	Non agriculture	Tap water (public and private tap)	Yes	12	Normal Menstrual Cycle	Normal Menstrual Bleeding	Yes	Less than 3 times	Soap and water both	Yes	No	No Habit Of Drinking Tea	No	No Skipping Meal	No	No	Yes	Yes	Always do	No	Knowledgeable	Unknowledgeable	Unknowledgeable	Yes	26 weeks or More	Non vegetarian	Yes	No	Yes	Yes	Yes	Yes	Yes	Yes	7	Food Diversity
D3	D3	15	15 to 19	Disadvantage Ethnic Groups	Hindu	Unmarried	Government School	9	Nuclear	4	=>5 Member	Literate	Agriculture	Non agriculture	Surface water (river, dams, ponds, streams, springs)	Yes	12	Abnormal Menstrual Cycle	Normal Menstrual Bleeding	Yes	Less than 3 times	Soap and water both	Yes	No	No Habit Of Drinking Tea	No	No Skipping Meal	No	No	No	Yes	I do sometimes	No	Unknowledgeable	Knowledgeable	Unknowledgeable	Yes	26 weeks or More	Non vegetarian	Yes	No	Yes	Yes	Yes	Yes	Yes	Yes	8	Food Diversity
D30	D30	15	15 to 19	Disadvantage Ethnic Groups	Hindu	Unmarried	Government School	10	Joint/Extended	7	=>5 Member	Literate	Non agriculture	Non agriculture	Tap water (public and private tap)	Yes	12	Normal Menstrual Cycle	Normal Menstrual Bleeding	Yes	Less than 3 times	Soap and water both	Yes	No	No Habit Of Drinking Tea	Yes	Non Health conscious	No	No	Yes	Yes	Always do	No	Knowledgeable	Unknowledgeable	Unknowledgeable	Yes	26 weeks or More	Non vegetarian	Yes	Yes	Yes	Yes	Yes	Yes	Yes	Yes	7	Food Diversity
D31	D31	15	15 to 19	Disadvantage Ethnic Groups	Hindu	Unmarried	Government School	10	Joint/Extended	6	=>5 Member	Literate	Non agriculture	Non agriculture	Tap water (public and private tap)	Yes	13	Normal Menstrual Cycle	Abnormal Menstrual Bleeding	Yes	Less than 3 times	Soap and water both	Yes	No	No Habit Of Drinking Tea	No	No Skipping Meal	No	No	No	Yes	I do sometimes	No	Knowledgeable	Knowledgeable	Unknowledgeable	Yes	26 weeks or More	Non vegetarian	Yes	Yes	Yes	No	Yes	Yes	Yes	Yes	5	Food Diversity
D32	D32	16	15 to 19	Disadvantage Ethnic Groups	Hindu	Unmarried	Government School	10	Joint/Extended	8	=>5 Member	Literate	Agriculture	Non agriculture	Tap water (public and private tap)	Yes	13	Normal Menstrual Cycle	Normal Menstrual Bleeding	Yes	Less than 3 times	Soap and water both	Yes	No	No Habit Of Drinking Tea	Yes	Non Health conscious	No	No	Yes	Yes	I do sometimes	No	Unknowledgeable	Knowledgeable	Unknowledgeable	Yes	26 weeks or More	Non vegetarian	Yes	No	Yes	No	Yes	No	Yes	Yes	6	Food Diversity
D33	D33	14	11 to 15	Disadvantage Ethnic Groups	Hindu	Unmarried	Government School	10	Joint/Extended	7	=>5 Member	Literate	Agriculture	Agriculture	Surface water (river, dams, ponds, streams, springs)	Yes	13	Abnormal Menstrual Cycle	Abnormal Menstrual Bleeding	No	More than 3 times	Soap and water both	Yes	Yes	No	No	No Skipping Meal	No	Yes	Yes	Yes	I do sometimes	No	Knowledgeable	Unknowledgeable	Unknowledgeable	Yes	26 weeks or More	Non vegetarian	Yes	Yes	No	No	Yes	Yes	Yes	Yes	6	Food Diversity
D34	D34	15	15 to 19	Disadvantage Ethnic Groups	Hindu	Unmarried	Government School	10	Joint/Extended	6	<5 Member	Literate	Agriculture	Non agriculture	Surface water (river, dams, ponds, streams, springs)	Yes	12	Normal Menstrual Cycle	Normal Menstrual Bleeding	Yes	Less than 3 times	Soap and water both	Yes	No	No Habit Of Drinking Tea	No	No Skipping Meal	No	No	Yes	Yes	I do sometimes	No	Knowledgeable	Knowledgeable	Knowledgeable	Yes	26 weeks or More	Non vegetarian	Yes	No	No	Yes	Yes	Yes	Yes	Yes	7	Food Diversity
D35	D35	16	15 to 19	Disadvantage Ethnic Groups	Non Hindu	Unmarried	Government School	10	Nuclear	4	<5 Member	Literate	Agriculture	Death	Tap water (public and private tap)	Yes	12	Normal Menstrual Cycle	Normal Menstrual Bleeding	Yes	Less than 3 times	Soap and water both	Yes	Yes	No	No	No Skipping Meal	No	No	Yes	Yes	I do sometimes	No	Knowledgeable	Knowledgeable	Knowledgeable	Yes	26 weeks or More	Non vegetarian	Yes	No	Yes	Yes	Yes	Yes	Yes	Yes	5	Food Diversity
D36	D36	16	15 to 19	Advantaged Ethnic Groups	Hindu	Unmarried	Government School	10	Joint/Extended	4	=>5 Member	Illiterate	Agriculture	Agriculture	Tap water (public and private tap)	Yes	12	Normal Menstrual Cycle	Normal Menstrual Bleeding	No	More than 3 times	Soap and water both	Yes	No	No Habit Of Drinking Tea	No	No Skipping Meal	No	No	No	No	No Habit of Lemon or Fresh Pickle	No	Knowledgeable	Knowledgeable	Knowledgeable	Yes	26 weeks or More	Vegetarian	Other Than Non Vegetarian	Other Than Non Vegetarian	Other Than Non Vegetarian	Yes	Yes	Yes	Yes	Yes	7	Food Diversity
D37	D37	19	15 to 19	Disadvantage Ethnic Groups	Hindu	Unmarried	Government School	10	Joint/Extended	5	=>5 Member	Illiterate	Agriculture	Agriculture	Surface water (river, dams, ponds, streams, springs)	Yes	16	Normal Menstrual Cycle	Abnormal Menstrual Bleeding	Yes	Less than 3 times	Soap and water both	Yes	No	No Habit Of Drinking Tea	Yes	Non Health conscious	No	No	Yes	Yes	I do sometimes	No	Unknowledgeable	Knowledgeable	Knowledgeable	Yes	26 weeks or More	Non vegetarian	Yes	No	Yes	Yes	Yes	Yes	Yes	Yes	4	Absence of Food Diversity
D38	D38	14	11 to 15	Disadvantage Ethnic Groups	Hindu	Unmarried	Government School	8	Joint/Extended	7	=>5 Member	Literate	Non agriculture	Agriculture	Tap water (public and private tap)	Yes	12	Abnormal Menstrual Cycle	Abnormal Menstrual Bleeding	Yes	Less than 3 times	Soap and water both	No	Yes	Yes	No	No Skipping Meal	No	No	No	Yes	Always do	No	Unknowledgeable	Unknowledgeable	Unknowledgeable	Yes	26 weeks or More	Non vegetarian	Yes	No	No	Yes	No	No	Yes	Yes	7	Food Diversity
D4	D4	14	11 to 15	Advantaged Ethnic Groups	Hindu	Unmarried	Government School	9	Joint/Extended	17	=>5 Member	Literate	Agriculture	Non agriculture	Surface water (river, dams, ponds, streams, springs)	Yes	12	Normal Menstrual Cycle	Normal Menstrual Bleeding	Yes	More than 3 times	Soap and water both	Yes	No	No Habit Of Drinking Tea	No	No Skipping Meal	No	No	No	Yes	I do sometimes	No	Unknowledgeable	Unknowledgeable	Unknowledgeable	Yes	26 weeks or More	Non vegetarian	Yes	Yes	No	Yes	Yes	Yes	Yes	Yes	7	Food Diversity
D5	D5	14	11 to 15	Disadvantage Ethnic Groups	Hindu	Unmarried	Government School	9	Joint/Extended	6	<5 Member	Literate	Agriculture	Agriculture	Tap water (public and private tap)	Yes	13	Abnormal Menstrual Cycle	Normal Menstrual Bleeding	Yes	More than 3 times	Soap and water both	Yes	No	No Habit Of Drinking Tea	Yes	Non Health conscious	No	No	No	Yes	I do sometimes	No	Unknowledgeable	Unknowledgeable	Unknowledgeable	Yes	26 weeks or More	Non vegetarian	Yes	Yes	Yes	Yes	Yes	Yes	No	Yes	8	Food Diversity
D6	D6	13	11 to 15	Disadvantage Ethnic Groups	Hindu	Unmarried	Government School	9	Nuclear	4	=>5 Member	Literate	Agriculture	Non agriculture	Surface water (river, dams, ponds, streams, springs)	Yes	13	Abnormal Menstrual Cycle	Normal Menstrual Bleeding	Yes	More than 3 times	Soap and water both	Yes	No	No Habit Of Drinking Tea	Yes	Non Health conscious	No	No	No	Yes	I do sometimes	No	Unknowledgeable	Unknowledgeable	Unknowledgeable	Yes	26 weeks or More	Non vegetarian	Yes	Yes	Yes	Yes	Yes	Yes	Yes	Yes	7	Food Diversity
D7	D7	14	11 to 15	Disadvantage Ethnic Groups	Hindu	Unmarried	Government School	9	Joint/Extended	8	=>5 Member	Illiterate	Non agriculture	Non agriculture	Tap water (public and private tap)	Yes	13	Normal Menstrual Cycle	Abnormal Menstrual Bleeding	No	More than 3 times	Soap and water both	Yes	No	No Habit Of Drinking Tea	Yes	Non Health conscious	No	No	No	Yes	I do sometimes	No	Knowledgeable	Unknowledgeable	Unknowledgeable	Yes	26 weeks or More	Non vegetarian	Yes	No	Yes	Yes	Yes	Yes	Yes	Yes	8	Food Diversity
D8	D8	14	11 to 15	Disadvantage Ethnic Groups	Hindu	Unmarried	Government School	9	Joint/Extended	6	=>5 Member	Literate	Agriculture	Non agriculture	Surface water (river, dams, ponds, streams, springs)	Yes	12	Abnormal Menstrual Cycle	Abnormal Menstrual Bleeding	Yes	More than 3 times	Soap and water both	Yes	No	No Habit Of Drinking Tea	No	No Skipping Meal	No	No	No	Yes	I do sometimes	No	Unknowledgeable	Unknowledgeable	Unknowledgeable	Yes	26 weeks or More	Non vegetarian	Yes	Yes	Yes	Yes	Yes	Yes	Yes	Yes	4	Absence of Food Diversity
D9	D9	13	11 to 15	Advantaged Ethnic Groups	Hindu	Unmarried	Government School	9	Joint/Extended	6	=>5 Member	Literate	Agriculture	Agriculture	Surface water (river, dams, ponds, streams, springs)	Yes	12	Abnormal Menstrual Cycle	Normal Menstrual Bleeding	Yes	Less than 3 times	Soap and water both	Yes	Yes	No	No	No Skipping Meal	No	No	No	Yes	I do sometimes	No	Knowledgeable	Unknowledgeable	Unknowledgeable	Yes	Not Taking Iron and Folic Acid	Non vegetarian	Yes	No	No	Yes	Yes	Yes	Yes	Yes	5	Food Diversity
E1	E1	13	11 to 15	Advantaged Ethnic Groups	Hindu	Unmarried	Private School	8	Joint/Extended	6	=>5 Member	Literate	Agriculture	Non agriculture	Tap water (public and private tap)	No	Not In Menarche	Not In Menarche	Not In Menarche	Yes	More than 3 times	Soap and water both	Yes	Yes	No	No	No Skipping Meal	No	No	No	Yes	Always do	Yes	Unknowledgeable	Unknowledgeable	Unknowledgeable	No	Not Taking Iron and Folic Acid	Non vegetarian	No	No	No	Yes	Yes	Yes	Yes	Yes	8	Food Diversity
E10	E10	14	11 to 15	Disadvantage Ethnic Groups	Non Hindu	Unmarried	Private School	9	Joint/Extended	5	=>5 Member	Literate	Non agriculture	Non agriculture	Tap water (public and private tap)	Yes	11	Normal Menstrual Cycle	Normal Menstrual Bleeding	Yes	More than 3 times	Soap and water both	Yes	No	No Habit Of Drinking Tea	Yes	Non Health conscious	No	Yes	No	Yes	I do sometimes	No	Knowledgeable	Knowledgeable	Unknowledgeable	No	Not Taking Iron and Folic Acid	Non vegetarian	Yes	Yes	Yes	Yes	Yes	Yes	Yes	Yes	7	Food Diversity
E11	E11	14	11 to 15	Disadvantage Ethnic Groups	Hindu	Unmarried	Private School	9	Joint/Extended	8	<5 Member	Literate	Agriculture	Agriculture	Surface water (river, dams, ponds, streams, springs)	Yes	11	Abnormal Menstrual Cycle	Normal Menstrual Bleeding	Yes	More than 3 times	Soap and water both	Yes	Yes	No	No	No Skipping Meal	No	Yes	Yes	Yes	I do sometimes	No	Knowledgeable	Unknowledgeable	Unknowledgeable	No	Not Taking Iron and Folic Acid	Non vegetarian	Yes	No	Yes	Yes	Yes	Yes	Yes	Yes	6	Food Diversity
E12	E12	14	11 to 15	Disadvantage Ethnic Groups	Hindu	Unmarried	Private School	9	Nuclear	4	<5 Member	Literate	Agriculture	Non agriculture	Tap water (public and private tap)	Yes	12	Abnormal Menstrual Cycle	Normal Menstrual Bleeding	Yes	More than 3 times	Soap and water both	Yes	Yes	No	No	No Skipping Meal	No	No	No	Yes	I do sometimes	No	Knowledgeable	Unknowledgeable	Unknowledgeable	No	Not Taking Iron and Folic Acid	Non vegetarian	Yes	No	Yes	No	Yes	Yes	Yes	Yes	6	Food Diversity
E13	E13	15	15 to 19	Advantaged Ethnic Groups	Hindu	Unmarried	Private School	9	Nuclear	4	=>5 Member	Literate	Non agriculture	Non agriculture	Tap water (public and private tap)	Yes	12	Normal Menstrual Cycle	Abnormal Menstrual Bleeding	Yes	More than 3 times	Soap and water both	Yes	Yes	No	No	No Skipping Meal	No	No	No	Yes	I do sometimes	No	Knowledgeable	Knowledgeable	Unknowledgeable	No	Not Taking Iron and Folic Acid	Non vegetarian	Yes	No	No	Yes	Yes	Yes	Yes	Yes	6	Food Diversity
E14	E14	14	11 to 15	Disadvantage Ethnic Groups	Hindu	Unmarried	Private School	9	Nuclear	5	<5 Member	Literate	Non agriculture	Non agriculture	Tap water (public and private tap)	Yes	13	Normal Menstrual Cycle	Abnormal Menstrual Bleeding	Yes	More than 3 times	Soap and water both	Yes	Yes	Yes	No	No Skipping Meal	No	No	Yes	Yes	I do sometimes	No	Knowledgeable	Unknowledgeable	Unknowledgeable	No	Not Taking Iron and Folic Acid	Non vegetarian	Yes	No	No	Yes	Yes	Yes	Yes	Yes	6	Food Diversity
E15	E15	14	11 to 15	Disadvantage Ethnic Groups	Non Hindu	Unmarried	Private School	9	Joint/Extended	4	<5 Member	Literate	Agriculture	Non agriculture	Tap water (public and private tap)	Yes	12	Normal Menstrual Cycle	Normal Menstrual Bleeding	Yes	More than 3 times	Soap and water both	Yes	No	No Habit Of Drinking Tea	Yes	Non Health conscious	No	No	Yes	Yes	I do sometimes	No	Knowledgeable	Knowledgeable	Knowledgeable	No	Not Taking Iron and Folic Acid	Non vegetarian	Yes	No	Yes	Yes	No	Yes	Yes	Yes	7	Food Diversity
E16	E16	14	11 to 15	Disadvantage Ethnic Groups	Non Hindu	Unmarried	Private School	9	Nuclear	4	=>5 Member	Literate	Non agriculture	Non agriculture	Tap water (public and private tap)	Yes	12	Abnormal Menstrual Cycle	Normal Menstrual Bleeding	No	More than 3 times	Soap and water both	No	No	No Habit Of Drinking Tea	No	No Skipping Meal	No	No	No	Yes	I do sometimes	No	Unknowledgeable	Unknowledgeable	Unknowledgeable	No	Not Taking Iron and Folic Acid	Non vegetarian	Yes	No	Yes	Yes	Yes	Yes	Yes	Yes	4	Absence of Food Diversity
E17	E17	14	11 to 15	Disadvantage Ethnic Groups	Hindu	Unmarried	Private School	9	Nuclear	5	<5 Member	Literate	Agriculture	Non agriculture	Tap water (public and private tap)	Yes	12	Normal Menstrual Cycle	Normal Menstrual Bleeding	Yes	More than 3 times	Soap and water both	Yes	Yes	No	No	No Skipping Meal	No	No	No	Yes	I do sometimes	No	Knowledgeable	Unknowledgeable	Unknowledgeable	No	Not Taking Iron and Folic Acid	Non vegetarian	No	No	Yes	Yes	Yes	Yes	Yes	Yes	6	Food Diversity
E18	E18	13	11 to 15	Disadvantage Ethnic Groups	Hindu	Unmarried	Private School	9	Nuclear	4	=>5 Member	Illiterate	Agriculture	Non agriculture	Tap water (public and private tap)	Yes	11	Normal Menstrual Cycle	Normal Menstrual Bleeding	Yes	More than 3 times	Soap and water both	Yes	No	No Habit Of Drinking Tea	Yes	Non Health conscious	No	No	No	Yes	I do sometimes	No	Knowledgeable	Unknowledgeable	Unknowledgeable	No	Not Taking Iron and Folic Acid	Non vegetarian	No	No	Yes	Yes	Yes	Yes	Yes	Yes	5	Food Diversity
E19	E19	15	15 to 19	Disadvantage Ethnic Groups	Non Hindu	Unmarried	Private School	9	Nuclear	5	=>5 Member	Illiterate	Agriculture	Agriculture	Tap water (public and private tap)	Yes	12	Normal Menstrual Cycle	Abnormal Menstrual Bleeding	Yes	More than 3 times	Soap and water both	Yes	Yes	No	No	No Skipping Meal	No	No	No	Yes	I do sometimes	No	Knowledgeable	Knowledgeable	Knowledgeable	No	Not Taking Iron and Folic Acid	Non vegetarian	No	No	Yes	No	Yes	Yes	Yes	Yes	6	Food Diversity
E2	E2	13	11 to 15	Disadvantage Ethnic Groups	Hindu	Unmarried	Private School	8	Nuclear	5	=>5 Member	Illiterate	Agriculture	Agriculture	Tap water (public and private tap)	Yes	11	Abnormal Menstrual Cycle	Normal Menstrual Bleeding	Yes	More than 3 times	Soap and water both	Yes	Yes	Yes	No	No Skipping Meal	No	No	Yes	Yes	I do sometimes	No	Knowledgeable	Unknowledgeable	Unknowledgeable	No	Not Taking Iron and Folic Acid	Non vegetarian	No	No	Yes	Yes	Yes	Yes	Yes	Yes	5	Food Diversity
E20	E20	14	11 to 15	Disadvantage Ethnic Groups	Non Hindu	Unmarried	Private School	9	Joint/Extended	5	=>5 Member	Illiterate	Agriculture	Non agriculture	Tap water (public and private tap)	Yes	12	Normal Menstrual Cycle	Normal Menstrual Bleeding	Yes	More than 3 times	Soap and water both	Yes	Yes	No	No	No Skipping Meal	No	No	No	Yes	I do sometimes	No	Knowledgeable	Unknowledgeable	Unknowledgeable	No	Not Taking Iron and Folic Acid	Non vegetarian	Yes	No	No	No	Yes	Yes	Yes	Yes	6	Food Diversity
E21	E21	16	15 to 19	Disadvantage Ethnic Groups	Hindu	Unmarried	Private School	10	Joint/Extended	6	=>5 Member	Illiterate	Agriculture	Non agriculture	Tap water (public and private tap)	Yes	12	Abnormal Menstrual Cycle	Normal Menstrual Bleeding	Yes	More than 3 times	Soap and water both	Yes	Yes	No	No	No Skipping Meal	No	No	No	Yes	I do sometimes	No	Knowledgeable	Knowledgeable	Knowledgeable	No	Not Taking Iron and Folic Acid	Non vegetarian	Yes	No	Yes	No	Yes	Yes	Yes	Yes	7	Food Diversity
E22	E22	15	15 to 19	Disadvantage Ethnic Groups	Hindu	Unmarried	Private School	10	Joint/Extended	5	<5 Member	Literate	Agriculture	Agriculture	Surface water (river, dams, ponds, streams, springs)	Yes	13	Normal Menstrual Cycle	Normal Menstrual Bleeding	Yes	Less than 3 times	Soap and water both	No	Yes	No	No	No Skipping Meal	No	Yes	No	Yes	I do sometimes	No	Knowledgeable	Knowledgeable	Knowledgeable	No	Not Taking Iron and Folic Acid	Non vegetarian	Yes	No	Yes	Yes	Yes	Yes	Yes	Yes	7	Food Diversity
E23	E23	13	11 to 15	Disadvantage Ethnic Groups	Hindu	Unmarried	Private School	8	Joint/Extended	4	<5 Member	Literate	Agriculture	Agriculture	Tap water (public and private tap)	Yes	12	Normal Menstrual Cycle	Normal Menstrual Bleeding	Yes	More than 3 times	Soap and water both	No	Yes	Yes	No	No Skipping Meal	No	No	No	Yes	I do sometimes	No	Knowledgeable	Knowledgeable	Knowledgeable	No	Not Taking Iron and Folic Acid	Non vegetarian	Yes	No	Yes	Yes	Yes	Yes	Yes	Yes	5	Food Diversity
E24	E24	15	15 to 19	Disadvantage Ethnic Groups	Hindu	Unmarried	Private School	10	Nuclear	4	<5 Member	Literate	Non agriculture	Agriculture	Tap water (public and private tap)	Yes	12	Normal Menstrual Cycle	Normal Menstrual Bleeding	Yes	More than 3 times	Soap and water both	No	No	No Habit Of Drinking Tea	No	No Skipping Meal	No	No	Yes	Yes	I do sometimes	No	Knowledgeable	Knowledgeable	Knowledgeable	No	Not Taking Iron and Folic Acid	Non vegetarian	Yes	No	Yes	No	Yes	No	Yes	Yes	4	Absence of Food Diversity
E25	E25	14	11 to 15	Advantaged Ethnic Groups	Hindu	Unmarried	Private School	10	Nuclear	4	<5 Member	Literate	Agriculture	Agriculture	Tap water (public and private tap)	Yes	12	Normal Menstrual Cycle	Abnormal Menstrual Bleeding	Yes	More than 3 times	Soap and water both	Yes	No	No Habit Of Drinking Tea	No	No Skipping Meal	No	No	No	Yes	I do sometimes	Yes	Knowledgeable	Knowledgeable	Unknowledgeable	No	Not Taking Iron and Folic Acid	Vegetarian	Other Than Non Vegetarian	Other Than Non Vegetarian	No	Yes	Yes	Yes	No	Yes	6	Food Diversity
E26	E26	15	15 to 19	Disadvantage Ethnic Groups	Non Hindu	Unmarried	Private School	10	Nuclear	4	<5 Member	Literate	Non agriculture	Non agriculture	Tap water (public and private tap)	Yes	13	Normal Menstrual Cycle	Abnormal Menstrual Bleeding	No	More than 3 times	Soap and water both	Yes	No	No Habit Of Drinking Tea	No	No Skipping Meal	No	No	No	Yes	I do sometimes	No	Unknowledgeable	Unknowledgeable	Unknowledgeable	No	Not Taking Iron and Folic Acid	Non vegetarian	Yes	No	Yes	Yes	Yes	No	Yes	Yes	4	Absence of Food Diversity
E27	E27	15	15 to 19	Disadvantage Ethnic Groups	Hindu	Unmarried	Private School	10	Nuclear	4	=>5 Member	Literate	Agriculture	Non agriculture	Tap water (public and private tap)	Yes	13	Normal Menstrual Cycle	Normal Menstrual Bleeding	Yes	More than 3 times	Soap and water both	Yes	No	No Habit Of Drinking Tea	No	No Skipping Meal	No	No	Yes	Yes	I do sometimes	No	Unknowledgeable	Unknowledgeable	Unknowledgeable	No	Not Taking Iron and Folic Acid	Non vegetarian	Yes	No	No	Yes	Yes	Yes	Yes	Yes	3	Absence of Food Diversity
E28	E28	15	15 to 19	Disadvantage Ethnic Groups	Hindu	Unmarried	Private School	10	Joint/Extended	5	<5 Member	Literate	Agriculture	Non agriculture	Tap water (public and private tap)	Yes	12	Normal Menstrual Cycle	Normal Menstrual Bleeding	Yes	More than 3 times	Soap and water both	Yes	Yes	No	No	No Skipping Meal	No	No	No	No	No Habit of Lemon or Fresh Pickle	No	Knowledgeable	Unknowledgeable	Unknowledgeable	No	Not Taking Iron and Folic Acid	Non vegetarian	Yes	No	Yes	Yes	Yes	Yes	Yes	Yes	5	Food Diversity
E29	E29	16	15 to 19	Disadvantage Ethnic Groups	Hindu	Unmarried	Private School	10	Nuclear	4	=>5 Member	Literate	Agriculture	Non agriculture	Tap water (public and private tap)	Yes	12	Normal Menstrual Cycle	Normal Menstrual Bleeding	Yes	More than 3 times	Soap and water both	No	Yes	No	No	No Skipping Meal	No	Yes	No	Yes	I do sometimes	No	Unknowledgeable	Knowledgeable	Unknowledgeable	No	Not Taking Iron and Folic Acid	Non vegetarian	No	No	Yes	Yes	Yes	No	Yes	Yes	6	Food Diversity
E3	E3	15	15 to 19	Advantaged Ethnic Groups	Hindu	Unmarried	Private School	8	Joint/Extended	6	=>5 Member	Literate	Agriculture	Agriculture	Tap water (public and private tap)	Yes	12	Abnormal Menstrual Cycle	Abnormal Menstrual Bleeding	Yes	More than 3 times	Soap and water both	Yes	Yes	No	No	No Skipping Meal	No	No	No	Yes	Always do	No	Knowledgeable	Unknowledgeable	Unknowledgeable	No	Not Taking Iron and Folic Acid	Non vegetarian	Yes	No	Yes	No	Yes	Yes	Yes	Yes	4	Absence of Food Diversity
E30	E30	14	11 to 15	Advantaged Ethnic Groups	Hindu	Unmarried	Private School	10	Nuclear	5	=>5 Member	Literate	Agriculture	Non agriculture	Tap water (public and private tap)	Yes	12	Abnormal Menstrual Cycle	Abnormal Menstrual Bleeding	Yes	More than 3 times	Water only	Yes	No	No Habit Of Drinking Tea	No	No Skipping Meal	No	No	No	Yes	I do sometimes	No	Knowledgeable	Unknowledgeable	Unknowledgeable	No	Not Taking Iron and Folic Acid	Non vegetarian	Yes	No	Yes	Yes	Yes	Yes	Yes	Yes	7	Food Diversity
E31	E31	14	11 to 15	Disadvantage Ethnic Groups	Hindu	Unmarried	Private School	10	Nuclear	5	<5 Member	Literate	Agriculture	Non agriculture	Tap water (public and private tap)	Yes	12	Normal Menstrual Cycle	Abnormal Menstrual Bleeding	Yes	More than 3 times	Soap and water both	Yes	Yes	No	No	No Skipping Meal	No	No	No	Yes	Always do	No	Unknowledgeable	Unknowledgeable	Unknowledgeable	No	Not Taking Iron and Folic Acid	Non vegetarian	Yes	Yes	Yes	Yes	No	Yes	Yes	Yes	4	Absence of Food Diversity
E32	E32	15	15 to 19	Advantaged Ethnic Groups	Hindu	Unmarried	Private School	10	Nuclear	3	<5 Member	Literate	Agriculture	Non agriculture	Tap water (public and private tap)	Yes	13	Normal Menstrual Cycle	Normal Menstrual Bleeding	Yes	More than 3 times	Soap and water both	Yes	No	No Habit Of Drinking Tea	No	No Skipping Meal	No	No	No	Yes	I do sometimes	No	Knowledgeable	Unknowledgeable	Unknowledgeable	No	Not Taking Iron and Folic Acid	Non vegetarian	Yes	No	No	No	Yes	No	Yes	Yes	7	Food Diversity
E33	E33	13	11 to 15	Advantaged Ethnic Groups	Hindu	Unmarried	Private School	8	Nuclear	4	<5 Member	Literate	Agriculture	Non agriculture	Tap water (public and private tap)	Yes	13	Abnormal Menstrual Cycle	Normal Menstrual Bleeding	Yes	More than 3 times	Soap and water both	Yes	Yes	No	No	No Skipping Meal	No	No	No	Yes	I do sometimes	No	Knowledgeable	Unknowledgeable	Unknowledgeable	No	Not Taking Iron and Folic Acid	Non vegetarian	Yes	No	Yes	Yes	Yes	Yes	Yes	Yes	4	Absence of Food Diversity
E34	E34	12	11 to 15	Disadvantage Ethnic Groups	Hindu	Unmarried	Private School	8	Joint/Extended	4	=>5 Member	Literate	Non agriculture	Non agriculture	Tap water (public and private tap)	Yes	11	Normal Menstrual Cycle	Normal Menstrual Bleeding	Yes	More than 3 times	Soap and water both	Yes	Yes	No	No	No Skipping Meal	No	No	No	Yes	I do sometimes	No	Knowledgeable	Knowledgeable	Unknowledgeable	No	Not Taking Iron and Folic Acid	Non vegetarian	Yes	No	Yes	Yes	Yes	Yes	Yes	Yes	5	Food Diversity
E35	E35	13	11 to 15	Advantaged Ethnic Groups	Hindu	Unmarried	Private School	8	Joint/Extended	5	=>5 Member	Literate	Non agriculture	Non agriculture	Tap water (public and private tap)	Yes	12	Normal Menstrual Cycle	Normal Menstrual Bleeding	Yes	Less than 3 times	Soap and water both	Yes	No	No Habit Of Drinking Tea	No	No Skipping Meal	No	No	No	Yes	I do sometimes	No	Knowledgeable	Unknowledgeable	Unknowledgeable	No	Not Taking Iron and Folic Acid	Non vegetarian	No	No	No	Yes	Yes	Yes	Yes	Yes	7	Food Diversity
E36	E36	13	11 to 15	Advantaged Ethnic Groups	Hindu	Unmarried	Private School	8	Joint/Extended	9	=>5 Member	Literate	Non agriculture	Non agriculture	Surface water (river, dams, ponds, streams, springs)	Yes	11	Normal Menstrual Cycle	Abnormal Menstrual Bleeding	Yes	More than 3 times	Soap and water both	Yes	Yes	No	No	No Skipping Meal	No	No	No	Yes	Always do	No	Knowledgeable	Knowledgeable	Knowledgeable	No	Not Taking Iron and Folic Acid	Non vegetarian	Yes	No	Yes	Yes	Yes	Yes	Yes	Yes	6	Food Diversity
E4	E4	14	11 to 15	Disadvantage Ethnic Groups	Hindu	Unmarried	Private School	9	Joint/Extended	10	=>5 Member	Literate	Agriculture	Agriculture	Tap water (public and private tap)	Yes	12	Normal Menstrual Cycle	Normal Menstrual Bleeding	Yes	More than 3 times	Soap and water both	Yes	Yes	No	No	No Skipping Meal	No	No	Yes	Yes	I do sometimes	No	Knowledgeable	Unknowledgeable	Knowledgeable	No	Not Taking Iron and Folic Acid	Non vegetarian	Yes	No	Yes	Yes	Yes	No	Yes	Yes	5	Food Diversity
E5	E5	14	11 to 15	Disadvantage Ethnic Groups	Hindu	Unmarried	Private School	8	Joint/Extended	10	<5 Member	Literate	Non agriculture	Non agriculture	Tap water (public and private tap)	Yes	13	Normal Menstrual Cycle	Abnormal Menstrual Bleeding	Yes	More than 3 times	Soap and water both	Yes	Yes	No	No	No Skipping Meal	No	No	Yes	Yes	I do sometimes	No	Unknowledgeable	Unknowledgeable	Unknowledgeable	No	Not Taking Iron and Folic Acid	Non vegetarian	Yes	No	No	No	Yes	Yes	Yes	Yes	4	Absence of Food Diversity
E6	E6	14	11 to 15	Advantaged Ethnic Groups	Hindu	Unmarried	Private School	9	Nuclear	4	=>5 Member	Literate	Agriculture	Non agriculture	Tap water (public and private tap)	Yes	12	Normal Menstrual Cycle	Abnormal Menstrual Bleeding	Yes	More than 3 times	Soap and water both	Yes	Yes	No	Yes	Non Health conscious	No	No	No	Yes	I do sometimes	No	Knowledgeable	Knowledgeable	Knowledgeable	No	Not Taking Iron and Folic Acid	Non vegetarian	No	Yes	No	Yes	Yes	Yes	Yes	No	8	Food Diversity
E7	E7	14	11 to 15	Disadvantage Ethnic Groups	Hindu	Unmarried	Private School	9	Joint/Extended	5	=>5 Member	Literate	Agriculture	Non agriculture	Tap water (public and private tap)	Yes	12	Normal Menstrual Cycle	Abnormal Menstrual Bleeding	Yes	More than 3 times	Soap and water both	Yes	Yes	No	No	No Skipping Meal	No	No	Yes	Yes	I do sometimes	No	Knowledgeable	Unknowledgeable	Unknowledgeable	No	Not Taking Iron and Folic Acid	Non vegetarian	Yes	Yes	Yes	Yes	Yes	Yes	Yes	Yes	8	Food Diversity
E8	E8	14	11 to 15	Disadvantage Ethnic Groups	Hindu	Unmarried	Private School	9	Nuclear	5	<5 Member	Literate	Agriculture	Non agriculture	Tap water (public and private tap)	Yes	11	Normal Menstrual Cycle	Normal Menstrual Bleeding	Yes	More than 3 times	Soap and water both	Yes	No	No Habit Of Drinking Tea	No	No Skipping Meal	No	Yes	Yes	Yes	I do sometimes	No	Knowledgeable	Knowledgeable	Unknowledgeable	No	Not Taking Iron and Folic Acid	Non vegetarian	Yes	Yes	Yes	Yes	Yes	Yes	Yes	Yes	8	Food Diversity
E9	E9	14	11 to 15	Disadvantage Ethnic Groups	Hindu	Unmarried	Private School	9	Nuclear	4	<5 Member	Literate	Non agriculture	Non agriculture	Tap water (public and private tap)	Yes	12	Normal Menstrual Cycle	Normal Menstrual Bleeding	Yes	More than 3 times	Soap and water both	Yes	No	No Habit Of Drinking Tea	No	No Skipping Meal	No	Yes	No	Yes	I do sometimes	No	Knowledgeable	Unknowledgeable	Unknowledgeable	No	Less than 26 weeks	Non vegetarian	Yes	Yes	Yes	Yes	Yes	Yes	Yes	Yes	7	Food Diversity
F1	F1	13	11 to 15	Advantaged Ethnic Groups	Hindu	Unmarried	Government School	10	Nuclear	3	<5 Member	Literate	Non agriculture	Agriculture	Tap water (public and private tap)	Yes	12	Normal Menstrual Cycle	Normal Menstrual Bleeding	Yes	Less than 3 times	Soap and water both	Yes	Yes	Yes	No	No Skipping Meal	No	No	No	Yes	I do sometimes	No	Knowledgeable	Knowledgeable	Knowledgeable	Yes	Less than 26 weeks	Non vegetarian	Yes	No	Yes	Yes	Yes	Yes	Yes	Yes	7	Food Diversity
F10	F10	15	15 to 19	Disadvantage Ethnic Groups	Hindu	Unmarried	Government School	10	Nuclear	4	<5 Member	Literate	Non agriculture	Non agriculture	Tap water (public and private tap)	Yes	11	Abnormal Menstrual Cycle	Normal Menstrual Bleeding	Yes	Less than 3 times	Soap and water both	Yes	No	No Habit Of Drinking Tea	No	No Skipping Meal	No	No	Yes	Yes	I do sometimes	No	Knowledgeable	Knowledgeable	Knowledgeable	Yes	Less than 26 weeks	Non vegetarian	Yes	No	Yes	Yes	Yes	Yes	Yes	Yes	7	Food Diversity
F11	F11	15	15 to 19	Disadvantage Ethnic Groups	Hindu	Unmarried	Government School	10	Nuclear	2	<5 Member	Literate	Agriculture	Agriculture	Tap water (public and private tap)	Yes	12	Normal Menstrual Cycle	Normal Menstrual Bleeding	Yes	Less than 3 times	Soap and water both	Yes	No	No Habit Of Drinking Tea	No	No Skipping Meal	No	No	No	Yes	I do sometimes	No	Knowledgeable	Unknowledgeable	Unknowledgeable	Yes	Less than 26 weeks	Non vegetarian	Yes	No	Yes	Yes	Yes	Yes	Yes	Yes	6	Food Diversity
F12	F12	15	15 to 19	Disadvantage Ethnic Groups	Hindu	Unmarried	Government School	10	Nuclear	4	=>5 Member	Literate	Non agriculture	Death	Tap water (public and private tap)	Yes	11	Normal Menstrual Cycle	Normal Menstrual Bleeding	Yes	Less than 3 times	Soap and water both	Yes	Yes	No	No	No Skipping Meal	No	No	No	Yes	I do sometimes	No	Knowledgeable	Knowledgeable	Knowledgeable	Yes	Less than 26 weeks	Non vegetarian	Yes	No	Yes	No	Yes	Yes	Yes	Yes	6	Food Diversity
F13	F13	15	15 to 19	Disadvantage Ethnic Groups	Hindu	Unmarried	Government School	9	Nuclear	5	<5 Member	Literate	Non agriculture	Non agriculture	Tap water (public and private tap)	Yes	14	Abnormal Menstrual Cycle	Normal Menstrual Bleeding	Yes	Less than 3 times	Soap and water both	Yes	No	No Habit Of Drinking Tea	No	No Skipping Meal	No	No	No	Yes	I do sometimes	No	Unknowledgeable	Unknowledgeable	Unknowledgeable	Yes	Less than 26 weeks	Vegetarian	Other Than Non Vegetarian	Other Than Non Vegetarian	Yes	Yes	Yes	Yes	Yes	Yes	4	Absence of Food Diversity
F14	F14	14	11 to 15	Disadvantage Ethnic Groups	Hindu	Unmarried	Government School	9	Nuclear	4	=>5 Member	Literate	Agriculture	Non agriculture	Tap water (public and private tap)	Yes	12	Normal Menstrual Cycle	Normal Menstrual Bleeding	Yes	More than 3 times	Soap and water both	Yes	No	No Habit Of Drinking Tea	No	No Skipping Meal	No	No	No	Yes	I do sometimes	No	Unknowledgeable	Unknowledgeable	Unknowledgeable	Yes	Less than 26 weeks	Non vegetarian	Yes	No	Yes	Yes	Yes	Yes	Yes	Yes	3	Absence of Food Diversity
F15	F15	16	15 to 19	Disadvantage Ethnic Groups	Hindu	Unmarried	Government School	9	Joint/Extended	6	<5 Member	Literate	Non agriculture	Non agriculture	Tap water (public and private tap)	Yes	12	Normal Menstrual Cycle	Normal Menstrual Bleeding	Yes	More than 3 times	Soap and water both	Yes	No	No Habit Of Drinking Tea	No	No Skipping Meal	No	No	No	Yes	I do sometimes	No	Unknowledgeable	Unknowledgeable	Unknowledgeable	Yes	Less than 26 weeks	Non vegetarian	Yes	No	Yes	Yes	Yes	Yes	Yes	Yes	4	Absence of Food Diversity
F16	F16	15	15 to 19	Disadvantage Ethnic Groups	Hindu	Unmarried	Government School	9	Nuclear	4	=>5 Member	Literate	Non agriculture	Non agriculture	Tap water (public and private tap)	Yes	13	Abnormal Menstrual Cycle	Abnormal Menstrual Bleeding	Yes	Less than 3 times	Soap and water both	Yes	Yes	No	No	No Skipping Meal	No	No	No	Yes	I do sometimes	No	Knowledgeable	Knowledgeable	Knowledgeable	Yes	Less than 26 weeks	Non vegetarian	Yes	No	Yes	No	Yes	Yes	Yes	Yes	8	Food Diversity
F17	F17	14	11 to 15	Advantaged Ethnic Groups	Hindu	Unmarried	Government School	9	Joint/Extended	8	=>5 Member	Literate	Non agriculture	Non agriculture	Tap water (public and private tap)	Yes	9	Normal Menstrual Cycle	Normal Menstrual Bleeding	Yes	Less than 3 times	Soap and water both	Yes	Yes	No	No	No Skipping Meal	No	No	Yes	Yes	I do sometimes	No	Knowledgeable	Knowledgeable	Knowledgeable	Yes	Less than 26 weeks	Non vegetarian	Yes	Yes	Yes	Yes	Yes	Yes	Yes	Yes	6	Food Diversity
F18	F18	14	11 to 15	Disadvantage Ethnic Groups	Hindu	Unmarried	Government School	9	Joint/Extended	7	<5 Member	Literate	Non agriculture	Non agriculture	Tap water (public and private tap)	Yes	11	Abnormal Menstrual Cycle	Abnormal Menstrual Bleeding	Yes	Less than 3 times	Soap and water both	Yes	Yes	No	Yes	Non Health conscious	No	No	No	Yes	I do sometimes	No	Knowledgeable	Knowledgeable	Knowledgeable	Yes	Less than 26 weeks	Vegetarian	Other Than Non Vegetarian	Other Than Non Vegetarian	Yes	Yes	Yes	Yes	Yes	Yes	3	Absence of Food Diversity
F19	F19	14	11 to 15	Disadvantage Ethnic Groups	Non Hindu	Unmarried	Government School	9	Joint/Extended	4	=>5 Member	Literate	Agriculture	Non agriculture	Tap water (public and private tap)	Yes	9	Abnormal Menstrual Cycle	Normal Menstrual Bleeding	Yes	More than 3 times	Soap and water both	Yes	No	No Habit Of Drinking Tea	No	No Skipping Meal	No	No	No	Yes	I do sometimes	No	Unknowledgeable	Unknowledgeable	Unknowledgeable	Yes	Less than 26 weeks	Non vegetarian	No	No	No	No	No	Yes	Yes	Yes	4	Absence of Food Diversity
F2	F2	15	15 to 19	Disadvantage Ethnic Groups	Hindu	Unmarried	Government School	10	Nuclear	5	=>5 Member	Literate	Non agriculture	Agriculture	Surface water (river, dams, ponds, streams, springs)	Yes	14	Abnormal Menstrual Cycle	Normal Menstrual Bleeding	Yes	Less than 3 times	Soap and water both	Yes	No	No Habit Of Drinking Tea	Yes	Non Health conscious	No	No	Yes	Yes	I do sometimes	No	Unknowledgeable	Unknowledgeable	Unknowledgeable	Yes	Less than 26 weeks	Vegetarian	Other Than Non Vegetarian	Other Than Non Vegetarian	No	Yes	Yes	Yes	Yes	Yes	4	Absence of Food Diversity
F20	F20	14	11 to 15	Disadvantage Ethnic Groups	Non Hindu	Unmarried	Government School	9	Nuclear	6	=>5 Member	Literate	Non agriculture	Non agriculture	Tap water (public and private tap)	Yes	10	Normal Menstrual Cycle	Normal Menstrual Bleeding	Yes	Less than 3 times	Soap and water both	Yes	No	No Habit Of Drinking Tea	No	No Skipping Meal	No	No	No	Yes	I do sometimes	No	Unknowledgeable	Unknowledgeable	Unknowledgeable	Yes	Less than 26 weeks	Non vegetarian	Yes	No	Yes	Yes	Yes	Yes	Yes	Yes	4	Absence of Food Diversity
F21	F21	15	15 to 19	Advantaged Ethnic Groups	Hindu	Unmarried	Government School	9	Nuclear	5	<5 Member	Literate	Non agriculture	Non agriculture	Tap water (public and private tap)	Yes	10	Normal Menstrual Cycle	Normal Menstrual Bleeding	Yes	Less than 3 times	Soap and water both	Yes	Yes	No	No	No Skipping Meal	No	No	No	Yes	Always do	No	Knowledgeable	Knowledgeable	Knowledgeable	Yes	Less than 26 weeks	Non vegetarian	Yes	Yes	Yes	Yes	Yes	Yes	Yes	Yes	8	Food Diversity
F22	F22	14	11 to 15	Advantaged Ethnic Groups	Hindu	Unmarried	Government School	9	Nuclear	4	<5 Member	Literate	Non agriculture	Non agriculture	Tap water (public and private tap)	Yes	12	Normal Menstrual Cycle	Normal Menstrual Bleeding	Yes	More than 3 times	Soap and water both	Yes	Yes	No	Yes	No Skipping Meal	No	No	No	Yes	I do sometimes	No	Unknowledgeable	Knowledgeable	Knowledgeable	Yes	Less than 26 weeks	Non vegetarian	Yes	Yes	Yes	Yes	Yes	Yes	Yes	Yes	4	Absence of Food Diversity
F23	F23	16	15 to 19	Advantaged Ethnic Groups	Hindu	Unmarried	Government School	9	Nuclear	4	=>5 Member	Literate	Non agriculture	Non agriculture	Tap water (public and private tap)	Yes	12	Abnormal Menstrual Cycle	Abnormal Menstrual Bleeding	Yes	Less than 3 times	Soap and water both	Yes	Yes	No	Yes	Non Health conscious	No	No	No	Yes	I do sometimes	No	Knowledgeable	Knowledgeable	Unknowledgeable	Yes	Less than 26 weeks	Non vegetarian	Yes	Yes	Yes	No	Yes	Yes	Yes	Yes	3	Absence of Food Diversity
F24	F24	14	11 to 15	Advantaged Ethnic Groups	Hindu	Unmarried	Government School	9	Joint/Extended	9	=>5 Member	Literate	Agriculture	Non agriculture	Tap water (public and private tap)	Yes	12	Normal Menstrual Cycle	Abnormal Menstrual Bleeding	Yes	Less than 3 times	Soap and water both	Yes	No	No Habit Of Drinking Tea	No	No Skipping Meal	No	No	No	Yes	I do sometimes	No	Knowledgeable	Knowledgeable	Knowledgeable	Yes	Less than 26 weeks	Non vegetarian	No	Yes	Yes	Yes	Yes	Yes	Yes	Yes	6	Food Diversity
F25	F25	14	11 to 15	Disadvantage Ethnic Groups	Hindu	Unmarried	Government School	9	Joint/Extended	5	<5 Member	Literate	Agriculture	Non agriculture	Tap water (public and private tap)	Yes	11	Normal Menstrual Cycle	Normal Menstrual Bleeding	Yes	Less than 3 times	Soap and water both	Yes	No	No Habit Of Drinking Tea	No	No Skipping Meal	No	No	Yes	Yes	I do sometimes	No	Knowledgeable	Unknowledgeable	Unknowledgeable	Yes	Less than 26 weeks	Non vegetarian	Yes	No	No	Yes	Yes	Yes	Yes	Yes	7	Food Diversity
F26	F26	14	11 to 15	Disadvantage Ethnic Groups	Non Hindu	Unmarried	Government School	9	Nuclear	4	=>5 Member	Literate	Agriculture	Non agriculture	Tap water (public and private tap)	Yes	13	Abnormal Menstrual Cycle	Normal Menstrual Bleeding	Yes	Less than 3 times	Soap and water both	Yes	No	No Habit Of Drinking Tea	No	No Skipping Meal	No	No	No	Yes	I do sometimes	No	Knowledgeable	Unknowledgeable	Unknowledgeable	Yes	Less than 26 weeks	Non vegetarian	Yes	No	Yes	Yes	Yes	Yes	Yes	Yes	8	Food Diversity
F27	F27	13	11 to 15	Disadvantage Ethnic Groups	Non Hindu	Unmarried	Government School	9	Joint/Extended	6	<5 Member	Literate	Agriculture	Non agriculture	Tap water (public and private tap)	Yes	11	Normal Menstrual Cycle	Normal Menstrual Bleeding	Yes	More than 3 times	Soap and water both	Yes	No	No Habit Of Drinking Tea	Yes	Non Health conscious	No	No	Yes	Yes	I do sometimes	No	Knowledgeable	Knowledgeable	Knowledgeable	Yes	Less than 26 weeks	Non vegetarian	Yes	Yes	Yes	Yes	Yes	Yes	Yes	Yes	6	Food Diversity
F28	F28	14	11 to 15	Disadvantage Ethnic Groups	Non Hindu	Unmarried	Government School	8	Nuclear	4	<5 Member	Literate	Agriculture	Non agriculture	Tap water (public and private tap)	Yes	13	Abnormal Menstrual Cycle	Abnormal Menstrual Bleeding	Yes	More than 3 times	Soap and water both	Yes	No	No Habit Of Drinking Tea	No	No Skipping Meal	No	No	Yes	Yes	I do sometimes	No	Unknowledgeable	Knowledgeable	Unknowledgeable	Yes	Less than 26 weeks	Non vegetarian	Yes	No	No	Yes	Yes	Yes	Yes	Yes	7	Food Diversity
F29	F29	14	11 to 15	Advantaged Ethnic Groups	Hindu	Unmarried	Government School	8	Nuclear	4	<5 Member	Literate	Agriculture	Non agriculture	Tap water (public and private tap)	Yes	12	Abnormal Menstrual Cycle	Abnormal Menstrual Bleeding	Yes	Less than 3 times	Soap and water both	Yes	No	No Habit Of Drinking Tea	No	No Skipping Meal	No	No	No	Yes	I do sometimes	No	Knowledgeable	Knowledgeable	Knowledgeable	Yes	Less than 26 weeks	Non vegetarian	Yes	No	Yes	Yes	Yes	Yes	Yes	Yes	7	Food Diversity
F3	F3	15	15 to 19	Disadvantage Ethnic Groups	Non Hindu	Unmarried	Government School	10	Nuclear	3	=>5 Member	Literate	Agriculture	Non agriculture	Tap water (public and private tap)	Yes	13	Normal Menstrual Cycle	Normal Menstrual Bleeding	Yes	Less than 3 times	Soap and water both	Yes	Yes	No	Yes	Non Health conscious	No	No	No	Yes	I do sometimes	No	Knowledgeable	Knowledgeable	Unknowledgeable	Yes	Less than 26 weeks	Non vegetarian	Yes	No	Yes	Yes	Yes	Yes	Yes	Yes	6	Food Diversity
F30	F30	14	11 to 15	Disadvantage Ethnic Groups	Hindu	Unmarried	Government School	8	Nuclear	5	=>5 Member	Literate	Non agriculture	Non agriculture	Surface water (river, dams, ponds, streams, springs)	Yes	13	Normal Menstrual Cycle	Abnormal Menstrual Bleeding	Yes	Less than 3 times	Soap and water both	Yes	No	No Habit Of Drinking Tea	No	No Skipping Meal	No	No	Yes	Yes	I do sometimes	No	Unknowledgeable	Unknowledgeable	Knowledgeable	Yes	Less than 26 weeks	Non vegetarian	Yes	No	No	Yes	Yes	Yes	Yes	Yes	6	Food Diversity
F31	F31	14	11 to 15	Disadvantage Ethnic Groups	Hindu	Unmarried	Government School	8	Joint/Extended	6	<5 Member	Literate	Non agriculture	Non agriculture	Surface water (river, dams, ponds, streams, springs)	Yes	12	Abnormal Menstrual Cycle	Abnormal Menstrual Bleeding	Yes	Less than 3 times	Soap and water both	Yes	Yes	No	Yes	Non Health conscious	No	No	No	Yes	I do sometimes	No	Knowledgeable	Knowledgeable	Unknowledgeable	Yes	Less than 26 weeks	Non vegetarian	Yes	Yes	No	Yes	Yes	No	Yes	Yes	5	Food Diversity
F32	F32	14	11 to 15	Advantaged Ethnic Groups	Hindu	Unmarried	Government School	8	Nuclear	4	<5 Member	Literate	Agriculture	Non agriculture	Tap water (public and private tap)	Yes	12	Normal Menstrual Cycle	Normal Menstrual Bleeding	Yes	More than 3 times	Soap and water both	Yes	Yes	No	No	No Skipping Meal	No	No	No	Yes	I do sometimes	No	Knowledgeable	Unknowledgeable	Unknowledgeable	Yes	Less than 26 weeks	Vegetarian	Other Than Non Vegetarian	Other Than Non Vegetarian	Other Than Non Vegetarian	Yes	Yes	Yes	Yes	Yes	7	Food Diversity
F33	F33	12	11 to 15	Advantaged Ethnic Groups	Hindu	Unmarried	Government School	8	Nuclear	3	=>5 Member	Literate	Agriculture	Non agriculture	Tap water (public and private tap)	Yes	11	Abnormal Menstrual Cycle	Abnormal Menstrual Bleeding	Yes	Less than 3 times	Soap and water both	Yes	No	No Habit Of Drinking Tea	No	No Skipping Meal	No	No	No	Yes	Always do	No	Unknowledgeable	Unknowledgeable	Unknowledgeable	Yes	Less than 26 weeks	Non vegetarian	Yes	No	Yes	Yes	Yes	Yes	Yes	Yes	5	Food Diversity
F34	F34	13	11 to 15	Disadvantage Ethnic Groups	Hindu	Unmarried	Government School	8	Joint/Extended	6	<5 Member	Literate	Non agriculture	Non agriculture	Tap water (public and private tap)	Yes	12	Normal Menstrual Cycle	Normal Menstrual Bleeding	Yes	More than 3 times	Soap and water both	Yes	No	No Habit Of Drinking Tea	No	No Skipping Meal	No	No	Yes	Yes	I do sometimes	Yes	Knowledgeable	Unknowledgeable	Unknowledgeable	Yes	Less than 26 weeks	Vegetarian	Other Than Non Vegetarian	Other Than Non Vegetarian	Yes	No	Yes	Yes	Yes	Yes	7	Food Diversity
F35	F35	13	11 to 15	Disadvantage Ethnic Groups	Non Hindu	Unmarried	Government School	8	Nuclear	4	=>5 Member	Literate	Non agriculture	Non agriculture	Tap water (public and private tap)	Yes	11	Abnormal Menstrual Cycle	Normal Menstrual Bleeding	Yes	More than 3 times	Soap and water both	Yes	No	No Habit Of Drinking Tea	No	No Skipping Meal	No	No	No	Yes	I do sometimes	No	Knowledgeable	Knowledgeable	Knowledgeable	Yes	26 weeks or More	Non vegetarian	Yes	Yes	Yes	Yes	Yes	No	Yes	Yes	7	Food Diversity
F36	F36	13	11 to 15	Advantaged Ethnic Groups	Hindu	Unmarried	Government School	8	Joint/Extended	6	<5 Member	Literate	Agriculture	Non agriculture	Tap water (public and private tap)	Yes	11	Normal Menstrual Cycle	Abnormal Menstrual Bleeding	Yes	More than 3 times	Soap and water both	Yes	No	No Habit Of Drinking Tea	No	No Skipping Meal	No	No	No	Yes	I do sometimes	No	Knowledgeable	Knowledgeable	Knowledgeable	Yes	26 weeks or More	Non vegetarian	Yes	No	Yes	Yes	Yes	Yes	Yes	Yes	8	Food Diversity
F37	F37	13	11 to 15	Advantaged Ethnic Groups	Hindu	Unmarried	Government School	8	Nuclear	4	=>5 Member	Literate	Non agriculture	Non agriculture	Tap water (public and private tap)	Yes	11	Normal Menstrual Cycle	Normal Menstrual Bleeding	Yes	Less than 3 times	Soap and water both	Yes	No	No Habit Of Drinking Tea	No	No Skipping Meal	No	No	No	Yes	Always do	No	Knowledgeable	Knowledgeable	Knowledgeable	Yes	26 weeks or More	Non vegetarian	Yes	Yes	Yes	Yes	Yes	Yes	Yes	Yes	7	Food Diversity
F38	F38	13	11 to 15	Disadvantage Ethnic Groups	Hindu	Unmarried	Government School	9	Joint/Extended	9	=>5 Member	Literate	Non agriculture	Non agriculture	Tap water (public and private tap)	Yes	12	Normal Menstrual Cycle	Abnormal Menstrual Bleeding	Yes	Less than 3 times	Soap and water both	Yes	No	No Habit Of Drinking Tea	No	No Skipping Meal	No	No	Yes	Yes	I do sometimes	No	Knowledgeable	Unknowledgeable	Knowledgeable	Yes	26 weeks or More	Non vegetarian	Yes	No	Yes	Yes	Yes	Yes	Yes	Yes	6	Food Diversity
F39	F39	14	11 to 15	Advantaged Ethnic Groups	Hindu	Unmarried	Government School	8	Joint/Extended	7	=>5 Member	Literate	Agriculture	Non agriculture	Tap water (public and private tap)	Yes	11	Normal Menstrual Cycle	Abnormal Menstrual Bleeding	Yes	Less than 3 times	Soap and water both	Yes	No	No Habit Of Drinking Tea	No	No Skipping Meal	No	No	No	Yes	I do sometimes	No	Knowledgeable	Knowledgeable	Knowledgeable	Yes	26 weeks or More	Non vegetarian	Yes	No	No	Yes	Yes	Yes	Yes	Yes	7	Food Diversity
F4	F4	15	15 to 19	Advantaged Ethnic Groups	Hindu	Unmarried	Government School	10	Nuclear	5	<5 Member	Literate	Non agriculture	Non agriculture	Surface water (river, dams, ponds, streams, springs)	Yes	14	Abnormal Menstrual Cycle	Abnormal Menstrual Bleeding	Yes	Less than 3 times	Water only	No	Yes	No	No	No Skipping Meal	No	No	Yes	Yes	I do sometimes	No	Knowledgeable	Knowledgeable	Knowledgeable	Yes	26 weeks or More	Non vegetarian	Yes	No	Yes	Yes	Yes	Yes	Yes	Yes	7	Food Diversity
F40	F40	14	11 to 15	Disadvantage Ethnic Groups	Non Hindu	Unmarried	Government School	8	Nuclear	4	<5 Member	Literate	Non agriculture	Non agriculture	Tap water (public and private tap)	Yes	11	Normal Menstrual Cycle	Abnormal Menstrual Bleeding	Yes	Less than 3 times	Soap and water both	Yes	No	No Habit Of Drinking Tea	No	No Skipping Meal	No	No	Yes	Yes	I do sometimes	No	Knowledgeable	Knowledgeable	Knowledgeable	Yes	26 weeks or More	Non vegetarian	Yes	Yes	Yes	No	Yes	Yes	Yes	Yes	5	Food Diversity
F41	F41	13	11 to 15	Advantaged Ethnic Groups	Hindu	Unmarried	Government School	9	Nuclear	4	<5 Member	Literate	Agriculture	Non agriculture	Tap water (public and private tap)	Yes	9	Abnormal Menstrual Cycle	Normal Menstrual Bleeding	Yes	More than 3 times	Soap and water both	Yes	No	No Habit Of Drinking Tea	No	No Skipping Meal	No	No	No	Yes	I do sometimes	No	Knowledgeable	Knowledgeable	Knowledgeable	Yes	26 weeks or More	Vegetarian	Other Than Non Vegetarian	Other Than Non Vegetarian	Other Than Non Vegetarian	Yes	Yes	Yes	Yes	Yes	7	Food Diversity
F42	F42	14	11 to 15	Disadvantage Ethnic Groups	Hindu	Unmarried	Government School	10	Nuclear	4	=>5 Member	Literate	Non agriculture	Non agriculture	Tap water (public and private tap)	Yes	11	Abnormal Menstrual Cycle	Normal Menstrual Bleeding	Yes	Less than 3 times	Soap and water both	Yes	Yes	No	No	No Skipping Meal	No	No	Yes	Yes	I do sometimes	No	Knowledgeable	Knowledgeable	Unknowledgeable	Yes	26 weeks or More	Non vegetarian	Yes	No	Yes	Yes	Yes	Yes	Yes	Yes	8	Food Diversity
F43	F43	14	11 to 15	Disadvantage Ethnic Groups	Hindu	Unmarried	Government School	9	Joint/Extended	10	=>5 Member	Literate	Non agriculture	Non agriculture	Tap water (public and private tap)	Yes	13	Abnormal Menstrual Cycle	Normal Menstrual Bleeding	Yes	Less than 3 times	Soap and water both	Yes	Yes	No	No	No Skipping Meal	No	No	No	Yes	Always do	No	Knowledgeable	Knowledgeable	Unknowledgeable	Yes	26 weeks or More	Non vegetarian	Yes	Yes	Yes	Yes	Yes	Yes	Yes	Yes	7	Food Diversity
F44	F44	15	15 to 19	Disadvantage Ethnic Groups	Hindu	Unmarried	Government School	10	Joint/Extended	8	=>5 Member	Literate	Non agriculture	Non agriculture	Tap water (public and private tap)	Yes	12	Normal Menstrual Cycle	Abnormal Menstrual Bleeding	Yes	Less than 3 times	Soap and water both	Yes	Yes	No	No	No Skipping Meal	No	No	No	Yes	I do sometimes	No	Knowledgeable	Knowledgeable	Unknowledgeable	Yes	26 weeks or More	Non vegetarian	Yes	Yes	Yes	No	Yes	Yes	Yes	Yes	7	Food Diversity
F45	F45	15	15 to 19	Disadvantage Ethnic Groups	Hindu	Unmarried	Government School	10	Nuclear	5	=>5 Member	Literate	Non agriculture	Non agriculture	Tap water (public and private tap)	Yes	13	Abnormal Menstrual Cycle	Abnormal Menstrual Bleeding	Yes	More than 3 times	Soap and water both	Yes	Yes	No	No	No Skipping Meal	No	No	Yes	Yes	I do sometimes	No	Knowledgeable	Unknowledgeable	Unknowledgeable	Yes	26 weeks or More	Non vegetarian	Yes	No	Yes	Yes	Yes	Yes	Yes	Yes	6	Food Diversity
F5	F5	15	15 to 19	Disadvantage Ethnic Groups	Hindu	Unmarried	Government School	10	Nuclear	8	<5 Member	Literate	Non agriculture	Non agriculture	Tap water (public and private tap)	Yes	11	Normal Menstrual Cycle	Normal Menstrual Bleeding	Yes	Less than 3 times	Soap and water both	Yes	No	No Habit Of Drinking Tea	Yes	Health conscious	No	No	Yes	Yes	I do sometimes	No	Knowledgeable	Knowledgeable	Knowledgeable	Yes	26 weeks or More	Non vegetarian	Yes	No	Yes	Yes	Yes	No	Yes	Yes	7	Food Diversity
F6	F6	14	11 to 15	Advantaged Ethnic Groups	Hindu	Unmarried	Government School	9	Nuclear	4	=>5 Member	Illiterate	Agriculture	Non agriculture	Tap water (public and private tap)	Yes	12	Abnormal Menstrual Cycle	Normal Menstrual Bleeding	Yes	Less than 3 times	Soap and water both	No	No	No Habit Of Drinking Tea	No	No Skipping Meal	No	No	No	Yes	I do sometimes	No	Unknowledgeable	Knowledgeable	Unknowledgeable	Yes	26 weeks or More	Non vegetarian	Yes	No	Yes	Yes	Yes	Yes	Yes	Yes	7	Food Diversity
F7	F7	14	11 to 15	Disadvantage Ethnic Groups	Hindu	Unmarried	Government School	9	Joint/Extended	5	=>5 Member	Literate	Non agriculture	Non agriculture	Tap water (public and private tap)	Yes	14	Normal Menstrual Cycle	Abnormal Menstrual Bleeding	Yes	Less than 3 times	Soap and water both	No	No	No Habit Of Drinking Tea	No	No Skipping Meal	No	No	Yes	Yes	I do sometimes	No	Knowledgeable	Knowledgeable	Unknowledgeable	Yes	26 weeks or More	Non vegetarian	Yes	No	Yes	Yes	Yes	Yes	Yes	Yes	7	Food Diversity
F8	F8	15	15 to 19	Advantaged Ethnic Groups	Hindu	Unmarried	Government School	10	Joint/Extended	5	<5 Member	Death	Death	Non agriculture	Tap water (public and private tap)	Yes	13	Normal Menstrual Cycle	Abnormal Menstrual Bleeding	Yes	Less than 3 times	Soap and water both	Yes	Yes	Yes	No	No Skipping Meal	No	No	No	Yes	I do sometimes	No	Knowledgeable	Knowledgeable	Knowledgeable	Yes	26 weeks or More	Non vegetarian	Yes	No	Yes	Yes	Yes	Yes	Yes	Yes	7	Food Diversity
F9	F9	15	15 to 19	Disadvantage Ethnic Groups	Hindu	Unmarried	Government School	10	Nuclear	4	<5 Member	Literate	Non agriculture	Non agriculture	Tap water (public and private tap)	Yes	12	Abnormal Menstrual Cycle	Abnormal Menstrual Bleeding	Yes	Less than 3 times	Soap and water both	Yes	No	No Habit Of Drinking Tea	Yes	Non Health conscious	No	No	Yes	Yes	I do sometimes	No	Knowledgeable	Knowledgeable	Unknowledgeable	Yes	26 weeks or More	Non vegetarian	Yes	No	Yes	Yes	Yes	Yes	Yes	Yes	5	Food Diversity
G10	G10	15	15 to 19	Disadvantage Ethnic Groups	Non Hindu	Unmarried	Government School	10	Nuclear	3	<5 Member	Illiterate	Agriculture	Agriculture	Surface water (river, dams, ponds, streams, springs)	Yes	11	Normal Menstrual Cycle	Abnormal Menstrual Bleeding	Yes	More than 3 times	Soap and water both	No	No	No Habit Of Drinking Tea	Yes	Non Health conscious	No	No	No	Yes	I do sometimes	No	Unknowledgeable	Unknowledgeable	Unknowledgeable	Yes	Not Taking Iron and Folic Acid	Non vegetarian	Yes	No	No	No	Yes	Yes	Yes	Yes	6	Food Diversity
G100	G100	13	11 to 15	Disadvantage Ethnic Groups	Non Hindu	Unmarried	Government School	8	Joint/Extended	4	<5 Member	Literate	Agriculture	Non agriculture	Surface water (river, dams, ponds, streams, springs)	Yes	12	Abnormal Menstrual Cycle	Normal Menstrual Bleeding	Yes	Less than 3 times	Soap and water both	Yes	No	No Habit Of Drinking Tea	No	No Skipping Meal	No	No	No	Yes	Always do	No	Unknowledgeable	Unknowledgeable	Unknowledgeable	No	26 weeks or More	Non vegetarian	Yes	No	No	Yes	Yes	Yes	Yes	Yes	4	Absence of Food Diversity
G101	G101	13	11 to 15	Disadvantage Ethnic Groups	Non Hindu	Unmarried	Government School	8	Nuclear	3	<5 Member	Literate	Agriculture	Non agriculture	Surface water (river, dams, ponds, streams, springs)	Yes	12	Abnormal Menstrual Cycle	Abnormal Menstrual Bleeding	No	More than 3 times	Soap and water both	Yes	No	No Habit Of Drinking Tea	Yes	Non Health conscious	No	No	No	Yes	I do sometimes	No	Knowledgeable	Unknowledgeable	Knowledgeable	Yes	Not Taking Iron and Folic Acid	Non vegetarian	No	No	Yes	No	No	Yes	Yes	Yes	5	Food Diversity
G1015	G1015	14	11 to 15	Disadvantage Ethnic Groups	Hindu	Unmarried	Government School	10	Nuclear	3	=>5 Member	Literate	Agriculture	Non agriculture	Tap water (public and private tap)	Yes	12	Normal Menstrual Cycle	Normal Menstrual Bleeding	Yes	More than 3 times	Soap and water both	No	No	No Habit Of Drinking Tea	Yes	Non Health conscious	No	No	Yes	Yes	I do sometimes	No	Unknowledgeable	Unknowledgeable	Unknowledgeable	No	Not Taking Iron and Folic Acid	Non vegetarian	Yes	No	Yes	Yes	No	Yes	No	Yes	5	Food Diversity
G102	G102	13	11 to 15	Disadvantage Ethnic Groups	Hindu	Unmarried	Government School	8	Joint/Extended	6	<5 Member	Literate	Agriculture	Agriculture	Surface water (river, dams, ponds, streams, springs)	Yes	12	Normal Menstrual Cycle	Normal Menstrual Bleeding	Yes	Less than 3 times	Soap and water both	Yes	Yes	Yes	No	No Skipping Meal	No	Yes	Yes	Yes	I do sometimes	No	Unknowledgeable	Unknowledgeable	Unknowledgeable	No	Not Taking Iron and Folic Acid	Vegetarian	Other Than Non Vegetarian	Other Than Non Vegetarian	Other Than Non Vegetarian	Yes	Yes	Yes	Yes	Yes	6	Food Diversity
G103	G103	13	11 to 15	Advantaged Ethnic Groups	Hindu	Unmarried	Government School	9	Nuclear	4	<5 Member	Literate	Non agriculture	Non agriculture	Surface water (river, dams, ponds, streams, springs)	Yes	9	Abnormal Menstrual Cycle	Normal Menstrual Bleeding	Yes	More than 3 times	Soap and water both	Yes	Yes	No	Yes	Health conscious	No	No	Yes	Yes	I do sometimes	No	Unknowledgeable	Unknowledgeable	Unknowledgeable	No	26 weeks or More	Non vegetarian	No	No	Yes	Yes	Yes	Yes	Yes	Yes	3	Absence of Food Diversity
G104	G104	12	11 to 15	Advantaged Ethnic Groups	Hindu	Unmarried	Government School	8	Nuclear	4	=>5 Member	Literate	Agriculture	Agriculture	Surface water (river, dams, ponds, streams, springs)	Yes	12	Abnormal Menstrual Cycle	Normal Menstrual Bleeding	No	More than 3 times	Soap and water both	Yes	No	No Habit Of Drinking Tea	No	No Skipping Meal	No	No	Yes	Yes	I do sometimes	No	Knowledgeable	Unknowledgeable	Unknowledgeable	Yes	26 weeks or More	Vegetarian	Other Than Non Vegetarian	Other Than Non Vegetarian	Other Than Non Vegetarian	Yes	No	No	Yes	Yes	7	Food Diversity
G105	G105	13	11 to 15	Disadvantage Ethnic Groups	Hindu	Unmarried	Government School	9	Joint/Extended	7	<5 Member	Literate	Agriculture	Agriculture	Surface water (river, dams, ponds, streams, springs)	Yes	11	Normal Menstrual Cycle	Abnormal Menstrual Bleeding	Yes	Less than 3 times	Soap and water both	Yes	No	No Habit Of Drinking Tea	No	No Skipping Meal	No	Yes	No	Yes	I do sometimes	No	Knowledgeable	Unknowledgeable	Unknowledgeable	Yes	Not Taking Iron and Folic Acid	Non vegetarian	No	Yes	Yes	Yes	Yes	Yes	Yes	Yes	3	Absence of Food Diversity
G106	G106	12	11 to 15	Disadvantage Ethnic Groups	Non Hindu	Unmarried	Government School	8	Joint/Extended	4	=>5 Member	Literate	Agriculture	Non agriculture	Tap water (public and private tap)	Yes	12	Abnormal Menstrual Cycle	Normal Menstrual Bleeding	Yes	More than 3 times	Soap and water both	Yes	No	No Habit Of Drinking Tea	No	No Skipping Meal	No	No	Yes	Yes	I do sometimes	No	Knowledgeable	Unknowledgeable	Unknowledgeable	No	Not Taking Iron and Folic Acid	Non vegetarian	No	No	No	No	No	Yes	Yes	Yes	5	Food Diversity
G107	G107	14	11 to 15	Advantaged Ethnic Groups	Hindu	Unmarried	Government School	9	Joint/Extended	8	=>5 Member	Literate	Non agriculture	Non agriculture	Surface water (river, dams, ponds, streams, springs)	Yes	13	Normal Menstrual Cycle	Abnormal Menstrual Bleeding	Yes	Less than 3 times	Soap and water both	Yes	Yes	No	No	No Skipping Meal	No	No	Yes	Yes	I do sometimes	No	Unknowledgeable	Unknowledgeable	Unknowledgeable	No	26 weeks or More	Non vegetarian	No	No	No	Yes	Yes	Yes	Yes	Yes	7	Food Diversity
G11	G11	15	15 to 19	Disadvantage Ethnic Groups	Hindu	Unmarried	Government School	10	Joint/Extended	5	<5 Member	Literate	Non agriculture	Non agriculture	Tap water (public and private tap)	Yes	11	Normal Menstrual Cycle	Normal Menstrual Bleeding	No	More than 3 times	Soap and water both	No	Yes	No	Yes	Non Health conscious	No	Yes	No	Yes	I do sometimes	No	Unknowledgeable	Unknowledgeable	Unknowledgeable	Yes	26 weeks or More	Non vegetarian	Yes	No	Yes	Yes	Yes	Yes	Yes	Yes	5	Food Diversity
G12	G12	15	15 to 19	Disadvantage Ethnic Groups	Non Hindu	Unmarried	Government School	10	Nuclear	4	=>5 Member	Literate	Agriculture	Non agriculture	Tap water (public and private tap)	Yes	12	Normal Menstrual Cycle	Normal Menstrual Bleeding	Yes	More than 3 times	Soap and water both	Yes	No	No Habit Of Drinking Tea	No	No Skipping Meal	No	Yes	Yes	Yes	I do sometimes	No	Knowledgeable	Knowledgeable	Knowledgeable	Yes	26 weeks or More	Non vegetarian	No	No	No	Yes	Yes	Yes	Yes	Yes	6	Food Diversity
G13	G13	14	11 to 15	Disadvantage Ethnic Groups	Non Hindu	Unmarried	Government School	10	Joint/Extended	8	<5 Member	Literate	Agriculture	Non agriculture	Tap water (public and private tap)	Yes	11	Normal Menstrual Cycle	Normal Menstrual Bleeding	Yes	More than 3 times	Soap and water both	Yes	Yes	No	Yes	Non Health conscious	No	No	Yes	Yes	Always do	No	Knowledgeable	Unknowledgeable	Unknowledgeable	Yes	26 weeks or More	Non vegetarian	Yes	Yes	No	No	Yes	Yes	Yes	Yes	7	Food Diversity
G14	G14	13	11 to 15	Disadvantage Ethnic Groups	Non Hindu	Unmarried	Government School	10	Nuclear	4	=>5 Member	Literate	Non agriculture	Non agriculture	Surface water (river, dams, ponds, streams, springs)	Yes	11	Normal Menstrual Cycle	Abnormal Menstrual Bleeding	Yes	Less than 3 times	Soap and water both	Yes	No	No Habit Of Drinking Tea	Yes	Non Health conscious	No	No	No	Yes	I do sometimes	No	Knowledgeable	Unknowledgeable	Unknowledgeable	Yes	26 weeks or More	Non vegetarian	Yes	No	Yes	Yes	Yes	Yes	Yes	Yes	7	Food Diversity
G15	G15	13	11 to 15	Advantaged Ethnic Groups	Hindu	Unmarried	Government School	9	Joint/Extended	5	=>5 Member	Literate	Agriculture	Non agriculture	Tap water (public and private tap)	Yes	12	Normal Menstrual Cycle	Normal Menstrual Bleeding	Yes	Less than 3 times	Soap and water both	Yes	No	No Habit Of Drinking Tea	No	No Skipping Meal	No	No	No	Yes	I do sometimes	No	Knowledgeable	Unknowledgeable	Unknowledgeable	Yes	26 weeks or More	Non vegetarian	Yes	No	Yes	Yes	Yes	Yes	Yes	Yes	6	Food Diversity
G16	G16	15	15 to 19	Disadvantage Ethnic Groups	Non Hindu	Unmarried	Government School	9	Joint/Extended	5	=>5 Member	Illiterate	Agriculture	Death	Surface water (river, dams, ponds, streams, springs)	Yes	11	Abnormal Menstrual Cycle	Normal Menstrual Bleeding	Yes	More than 3 times	Soap and water both	Yes	No	No Habit Of Drinking Tea	No	No Skipping Meal	No	No	Yes	Yes	I do sometimes	No	Knowledgeable	Unknowledgeable	Knowledgeable	Yes	26 weeks or More	Non vegetarian	Yes	No	No	Yes	Yes	Yes	Yes	Yes	4	Absence of Food Diversity
G17	G17	15	15 to 19	Disadvantage Ethnic Groups	Non Hindu	Unmarried	Government School	10	Nuclear	5	<5 Member	Literate	Agriculture	Agriculture	Surface water (river, dams, ponds, streams, springs)	Yes	13	Abnormal Menstrual Cycle	Abnormal Menstrual Bleeding	No	More than 3 times	Soap and water both	Yes	No	No Habit Of Drinking Tea	Yes	Non Health conscious	No	No	Yes	Yes	Always do	No	Knowledgeable	Unknowledgeable	Unknowledgeable	Yes	26 weeks or More	Non vegetarian	No	No	Yes	No	Yes	No	Yes	Yes	6	Food Diversity
G18	G18	15	15 to 19	Disadvantage Ethnic Groups	Non Hindu	Unmarried	Government School	9	Nuclear	4	<5 Member	Literate	Agriculture	Non agriculture	Tap water (public and private tap)	Yes	13	Abnormal Menstrual Cycle	Abnormal Menstrual Bleeding	No	Less than 3 times	Soap and water both	Yes	No	No Habit Of Drinking Tea	No	No Skipping Meal	No	No	No	Yes	I do sometimes	No	Knowledgeable	Unknowledgeable	Unknowledgeable	No	Not Taking Iron and Folic Acid	Non vegetarian	No	No	Yes	Yes	Yes	Yes	Yes	Yes	6	Food Diversity
G19	G19	15	15 to 19	Disadvantage Ethnic Groups	Hindu	Unmarried	Government School	10	Nuclear	5	=>5 Member	Literate	Agriculture	Agriculture	Surface water (river, dams, ponds, streams, springs)	Yes	11	Abnormal Menstrual Cycle	Normal Menstrual Bleeding	No	Less than 3 times	Soap and water both	Yes	Yes	No	No	No Skipping Meal	No	No	No	Yes	I do sometimes	No	Knowledgeable	Knowledgeable	Unknowledgeable	Yes	26 weeks or More	Non vegetarian	Yes	No	Yes	Yes	Yes	Yes	Yes	Yes	7	Food Diversity
G2	G2	17	15 to 19	Advantaged Ethnic Groups	Hindu	Unmarried	Government School	9	Joint/Extended	8	=>5 Member	Literate	Non agriculture	Non agriculture	Surface water (river, dams, ponds, streams, springs)	Yes	14	Normal Menstrual Cycle	Normal Menstrual Bleeding	Yes	Less than 3 times	Soap and water both	Yes	Yes	No	No	No Skipping Meal	No	No	No	Yes	I do sometimes	No	Knowledgeable	Unknowledgeable	Unknowledgeable	Yes	26 weeks or More	Non vegetarian	Yes	No	No	Yes	Yes	Yes	Yes	Yes	6	Food Diversity
G20	G20	12	11 to 15	Disadvantage Ethnic Groups	Non Hindu	Unmarried	Government School	9	Nuclear	4	<5 Member	Literate	Agriculture	Agriculture	Surface water (river, dams, ponds, streams, springs)	Yes	11	Normal Menstrual Cycle	Abnormal Menstrual Bleeding	No	More than 3 times	Soap and water both	Yes	No	No Habit Of Drinking Tea	No	No Skipping Meal	No	No	No	Yes	I do sometimes	No	Knowledgeable	Unknowledgeable	Unknowledgeable	Yes	26 weeks or More	Non vegetarian	Yes	No	No	No	No	Yes	Yes	Yes	4	Absence of Food Diversity
G21	G21	15	15 to 19	Advantaged Ethnic Groups	Hindu	Unmarried	Government School	10	Joint/Extended	7	=>5 Member	Literate	Non agriculture	Agriculture	Tap water (public and private tap)	Yes	12	Normal Menstrual Cycle	Abnormal Menstrual Bleeding	Yes	Less than 3 times	Soap and water both	Yes	Yes	No	No	No Skipping Meal	No	No	Yes	Yes	I do sometimes	No	Unknowledgeable	Unknowledgeable	Unknowledgeable	Yes	26 weeks or More	Non vegetarian	Yes	No	Yes	No	Yes	Yes	Yes	Yes	6	Food Diversity
G22	G22	13	11 to 15	Disadvantage Ethnic Groups	Non Hindu	Unmarried	Government School	9	Joint/Extended	6	=>5 Member	Illiterate	Agriculture	Non agriculture	Tap water (public and private tap)	No	Not In Menarche	Not In Menarche	Not In Menarche	No	Less than 3 times	Soap and water both	Yes	No	No Habit Of Drinking Tea	No	No Skipping Meal	No	No	Yes	Yes	I do sometimes	No	Knowledgeable	Knowledgeable	Unknowledgeable	Yes	26 weeks or More	Non vegetarian	No	Yes	Yes	Yes	Yes	Yes	Yes	Yes	7	Food Diversity
G23	G23	15	15 to 19	Disadvantage Ethnic Groups	Non Hindu	Unmarried	Government School	10	Nuclear	4	<5 Member	Literate	Non agriculture	Non agriculture	Tap water (public and private tap)	Yes	12	Normal Menstrual Cycle	Normal Menstrual Bleeding	Yes	Less than 3 times	Soap and water both	Yes	Yes	No	No	No Skipping Meal	No	No	Yes	Yes	I do sometimes	No	Knowledgeable	Knowledgeable	Unknowledgeable	Yes	26 weeks or More	Non vegetarian	No	No	No	Yes	Yes	Yes	Yes	Yes	5	Food Diversity
G24	G24	16	15 to 19	Advantaged Ethnic Groups	Hindu	Unmarried	Government School	10	Joint/Extended	9	=>5 Member	Illiterate	Agriculture	Agriculture	Surface water (river, dams, ponds, streams, springs)	Yes	12	Normal Menstrual Cycle	Normal Menstrual Bleeding	No	More than 3 times	Soap and water both	Yes	Yes	No	No	No Skipping Meal	No	No	Yes	Yes	I do sometimes	No	Knowledgeable	Unknowledgeable	Unknowledgeable	Yes	26 weeks or More	Non vegetarian	Yes	No	Yes	No	Yes	Yes	Yes	Yes	6	Food Diversity
G25	G25	15	15 to 19	Advantaged Ethnic Groups	Hindu	Unmarried	Government School	10	Nuclear	5	=>5 Member	Literate	Agriculture	Non agriculture	Surface water (river, dams, ponds, streams, springs)	Yes	11	Normal Menstrual Cycle	Abnormal Menstrual Bleeding	Yes	More than 3 times	Soap and water both	Yes	No	No Habit Of Drinking Tea	No	No Skipping Meal	No	No	No	Yes	I do sometimes	No	Knowledgeable	Unknowledgeable	Unknowledgeable	Yes	26 weeks or More	Non vegetarian	No	No	Yes	Yes	Yes	No	Yes	Yes	5	Food Diversity
G26	G26	14	11 to 15	Advantaged Ethnic Groups	Non Hindu	Unmarried	Government School	10	Nuclear	3	<5 Member	Literate	Non agriculture	Non agriculture	Tap water (public and private tap)	Yes	11	Abnormal Menstrual Cycle	Normal Menstrual Bleeding	Yes	More than 3 times	Soap and water both	Yes	No	No Habit Of Drinking Tea	No	No Skipping Meal	No	No	No	Yes	I do sometimes	No	Unknowledgeable	Unknowledgeable	Unknowledgeable	Yes	26 weeks or More	Non vegetarian	Yes	Yes	Yes	Yes	Yes	Yes	Yes	Yes	8	Food Diversity
G27	G27	14	11 to 15	Disadvantage Ethnic Groups	Non Hindu	Unmarried	Government School	10	Nuclear	3	<5 Member	Literate	Non agriculture	Non agriculture	Tap water (public and private tap)	Yes	12	Abnormal Menstrual Cycle	Normal Menstrual Bleeding	No	More than 3 times	Soap and water both	Yes	No	No Habit Of Drinking Tea	No	No Skipping Meal	No	No	No	Yes	I do sometimes	No	Knowledgeable	Knowledgeable	Knowledgeable	Yes	26 weeks or More	Non vegetarian	No	No	No	Yes	Yes	Yes	Yes	Yes	5	Food Diversity
G28	G28	13	11 to 15	Advantaged Ethnic Groups	Hindu	Unmarried	Government School	10	Joint/Extended	5	=>5 Member	Literate	Agriculture	Agriculture	Tap water (public and private tap)	Yes	13	Normal Menstrual Cycle	Normal Menstrual Bleeding	Yes	Less than 3 times	Soap and water both	Yes	Yes	No	No	No Skipping Meal	No	No	No	Yes	I do sometimes	No	Knowledgeable	Unknowledgeable	Unknowledgeable	Yes	26 weeks or More	Non vegetarian	Yes	Yes	No	Yes	Yes	Yes	Yes	Yes	7	Food Diversity
G29	G29	15	15 to 19	Disadvantage Ethnic Groups	Hindu	Unmarried	Government School	10	Nuclear	4	<5 Member	Literate	Non agriculture	Non agriculture	Tap water (public and private tap)	Yes	11	Abnormal Menstrual Cycle	Normal Menstrual Bleeding	Yes	More than 3 times	Soap and water both	Yes	No	No Habit Of Drinking Tea	Yes	Non Health conscious	No	No	Yes	Yes	I do sometimes	No	Knowledgeable	Unknowledgeable	Knowledgeable	Yes	26 weeks or More	Non vegetarian	Yes	No	Yes	Yes	Yes	Yes	Yes	Yes	7	Food Diversity
G3	G3	15	15 to 19	Disadvantage Ethnic Groups	Hindu	Unmarried	Government School	10	Nuclear	7	=>5 Member	Literate	Non agriculture	Non agriculture	Surface water (river, dams, ponds, streams, springs)	Yes	13	Abnormal Menstrual Cycle	Normal Menstrual Bleeding	No	Less than 3 times	Soap and water both	Yes	Yes	No	Yes	Non Health conscious	No	No	Yes	Yes	I do sometimes	No	Knowledgeable	Unknowledgeable	Unknowledgeable	Yes	26 weeks or More	Non vegetarian	Yes	No	Yes	No	Yes	Yes	Yes	Yes	6	Food Diversity
G30	G30	15	15 to 19	Disadvantage Ethnic Groups	Hindu	Unmarried	Government School	10	Nuclear	4	<5 Member	Literate	Agriculture	Non agriculture	Tap water (public and private tap)	Yes	11	Normal Menstrual Cycle	Normal Menstrual Bleeding	Yes	More than 3 times	Soap and water both	Yes	Yes	No	No	No Skipping Meal	No	Yes	Yes	Yes	I do sometimes	No	Unknowledgeable	Unknowledgeable	Unknowledgeable	Yes	26 weeks or More	Non vegetarian	Yes	Yes	Yes	Yes	Yes	No	Yes	Yes	7	Food Diversity
G31	G31	14	11 to 15	Disadvantage Ethnic Groups	Non Hindu	Unmarried	Government School	10	Nuclear	4	<5 Member	Illiterate	Non agriculture	Non agriculture	Tap water (public and private tap)	Yes	13	Normal Menstrual Cycle	Abnormal Menstrual Bleeding	No	More than 3 times	Soap and water both	Yes	No	No Habit Of Drinking Tea	No	No Skipping Meal	No	No	Yes	Yes	I do sometimes	No	Knowledgeable	Unknowledgeable	Unknowledgeable	Yes	26 weeks or More	Non vegetarian	Yes	Yes	Yes	No	Yes	Yes	Yes	Yes	7	Food Diversity
G32	G32	13	11 to 15	Advantaged Ethnic Groups	Hindu	Unmarried	Government School	8	Nuclear	8	=>5 Member	Literate	Non agriculture	Non agriculture	Surface water (river, dams, ponds, streams, springs)	No	Not In Menarche	Not In Menarche	Not In Menarche	Yes	More than 3 times	Soap and water both	Yes	No	No Habit Of Drinking Tea	No	No Skipping Meal	No	No	No	Yes	I do sometimes	Yes	Knowledgeable	Unknowledgeable	Unknowledgeable	Yes	26 weeks or More	Non vegetarian	No	No	No	Yes	Yes	No	Yes	Yes	4	Absence of Food Diversity
G33	G33	14	11 to 15	Advantaged Ethnic Groups	Hindu	Unmarried	Government School	10	Nuclear	4	<5 Member	Illiterate	Agriculture	Agriculture	Surface water (river, dams, ponds, streams, springs)	No	Not In Menarche	Not In Menarche	Not In Menarche	Yes	More than 3 times	Soap and water both	No	Yes	Yes	No	No Skipping Meal	No	No	Yes	Yes	I do sometimes	No	Unknowledgeable	Unknowledgeable	Unknowledgeable	No	Not Taking Iron and Folic Acid	Non vegetarian	Yes	Yes	No	Yes	Yes	Yes	Yes	Yes	7	Food Diversity
G34	G34	15	15 to 19	Disadvantage Ethnic Groups	Hindu	Unmarried	Government School	10	Nuclear	4	<5 Member	Literate	Agriculture	Agriculture	Surface water (river, dams, ponds, streams, springs)	Yes	13	Normal Menstrual Cycle	Normal Menstrual Bleeding	Yes	Less than 3 times	Soap and water both	Yes	Yes	No	No	No Skipping Meal	No	No	Yes	Yes	I do sometimes	No	Knowledgeable	Unknowledgeable	Knowledgeable	Yes	26 weeks or More	Non vegetarian	Yes	Yes	Yes	No	Yes	Yes	Yes	Yes	7	Food Diversity
G35	G35	15	15 to 19	Disadvantage Ethnic Groups	Hindu	Unmarried	Government School	10	Nuclear	4	<5 Member	Literate	Agriculture	Non agriculture	Tap water (public and private tap)	Yes	11	Abnormal Menstrual Cycle	Abnormal Menstrual Bleeding	Yes	More than 3 times	Soap and water both	Yes	No	No Habit Of Drinking Tea	No	No Skipping Meal	No	No	Yes	Yes	I do sometimes	No	Knowledgeable	Unknowledgeable	Unknowledgeable	Yes	26 weeks or More	Non vegetarian	Yes	No	Yes	Yes	Yes	Yes	Yes	Yes	7	Food Diversity
G36	G36	14	11 to 15	Disadvantage Ethnic Groups	Hindu	Unmarried	Government School	9	Joint/Extended	14	=>5 Member	Literate	Non agriculture	Non agriculture	Tap water (public and private tap)	Yes	12	Normal Menstrual Cycle	Normal Menstrual Bleeding	No	More than 3 times	Soap and water both	Yes	No	No Habit Of Drinking Tea	No	No Skipping Meal	No	No	No	Yes	I do sometimes	No	Knowledgeable	Unknowledgeable	Knowledgeable	Yes	26 weeks or More	Non vegetarian	Yes	No	No	No	Yes	Yes	Yes	Yes	5	Food Diversity
G37	G37	15	15 to 19	Advantaged Ethnic Groups	Hindu	Unmarried	Government School	10	Nuclear	4	<5 Member	Literate	Non agriculture	Non agriculture	Surface water (river, dams, ponds, streams, springs)	Yes	11	Abnormal Menstrual Cycle	Abnormal Menstrual Bleeding	Yes	More than 3 times	Soap and water both	Yes	No	No Habit Of Drinking Tea	Yes	Non Health conscious	No	No	No	Yes	I do sometimes	No	Knowledgeable	Unknowledgeable	Unknowledgeable	Yes	26 weeks or More	Non vegetarian	No	No	Yes	Yes	Yes	Yes	Yes	Yes	6	Food Diversity
G38	G38	12	11 to 15	Disadvantage Ethnic Groups	Hindu	Unmarried	Government School	8	Joint/Extended	7	=>5 Member	Literate	Agriculture	Non agriculture	Tap water (public and private tap)	Yes	11	Abnormal Menstrual Cycle	Normal Menstrual Bleeding	Yes	More than 3 times	Soap and water both	Yes	No	No Habit Of Drinking Tea	Yes	Health conscious	No	No	No	Yes	Always do	No	Unknowledgeable	Unknowledgeable	Unknowledgeable	No	Not Taking Iron and Folic Acid	Vegetarian	Other Than Non Vegetarian	Other Than Non Vegetarian	Yes	Yes	Yes	Yes	Yes	Yes	6	Food Diversity
G39	G39	14	11 to 15	Disadvantage Ethnic Groups	Hindu	Unmarried	Government School	8	Nuclear	4	<5 Member	Illiterate	Agriculture	Agriculture	Tap water (public and private tap)	Yes	11	Normal Menstrual Cycle	Normal Menstrual Bleeding	Yes	More than 3 times	Soap and water both	Yes	Yes	No	No	No Skipping Meal	No	No	No	Yes	Always do	No	Unknowledgeable	Unknowledgeable	Unknowledgeable	Yes	26 weeks or More	Non vegetarian	Yes	Yes	Yes	Yes	Yes	Yes	Yes	Yes	8	Food Diversity
G4	G4	13	11 to 15	Disadvantage Ethnic Groups	Non Hindu	Unmarried	Government School	10	Joint/Extended	8	=>5 Member	Literate	Non agriculture	Non agriculture	Surface water (river, dams, ponds, streams, springs)	Yes	12	Abnormal Menstrual Cycle	Normal Menstrual Bleeding	No	More than 3 times	Soap and water both	Yes	No	No Habit Of Drinking Tea	Yes	Non Health conscious	No	No	Yes	Yes	I do sometimes	No	Knowledgeable	Unknowledgeable	Unknowledgeable	Yes	26 weeks or More	Non vegetarian	Yes	No	Yes	Yes	Yes	Yes	Yes	Yes	7	Food Diversity
G40	G40	15	15 to 19	Advantaged Ethnic Groups	Hindu	Unmarried	Government School	9	Joint/Extended	7	=>5 Member	Literate	Non agriculture	Agriculture	Tap water (public and private tap)	Yes	12	Normal Menstrual Cycle	Normal Menstrual Bleeding	Yes	More than 3 times	Soap and water both	Yes	Yes	Yes	No	No Skipping Meal	No	No	Yes	Yes	I do sometimes	No	Knowledgeable	Knowledgeable	Unknowledgeable	No	Not Taking Iron and Folic Acid	Non vegetarian	No	No	Yes	Yes	Yes	Yes	Yes	Yes	6	Food Diversity
G41	G41	15	15 to 19	Disadvantage Ethnic Groups	Hindu	Unmarried	Government School	9	Nuclear	3	<5 Member	Literate	Agriculture	Non agriculture	Tap water (public and private tap)	Yes	10	Abnormal Menstrual Cycle	Abnormal Menstrual Bleeding	Yes	More than 3 times	Soap and water both	Yes	Yes	Yes	Yes	Non Health conscious	No	No	Yes	Yes	Always do	Yes	Unknowledgeable	Unknowledgeable	Unknowledgeable	Yes	Less than 26 weeks	Non vegetarian	Yes	No	Yes	Yes	Yes	Yes	Yes	Yes	7	Food Diversity
G42	G42	11	11 to 15	Advantaged Ethnic Groups	Hindu	Unmarried	Government School	8	Nuclear	6	=>5 Member	Literate	Agriculture	Non agriculture	Tap water (public and private tap)	No	Not In Menarche	Not In Menarche	Not In Menarche	Yes	Less than 3 times	Soap and water both	Yes	Yes	No	No	No Skipping Meal	No	No	No	Yes	Always do	No	Knowledgeable	Knowledgeable	Knowledgeable	Yes	26 weeks or More	Non vegetarian	Yes	Yes	Yes	Yes	Yes	Yes	Yes	Yes	8	Food Diversity
G43	G43	14	11 to 15	Disadvantage Ethnic Groups	Non Hindu	Unmarried	Government School	10	Nuclear	4	<5 Member	Literate	Agriculture	Non agriculture	Tap water (public and private tap)	Yes	12	Normal Menstrual Cycle	Normal Menstrual Bleeding	Yes	More than 3 times	Soap and water both	Yes	Yes	No	No	No Skipping Meal	No	No	Yes	Yes	I do sometimes	No	Unknowledgeable	Unknowledgeable	Unknowledgeable	Yes	Less than 26 weeks	Vegetarian	Other Than Non Vegetarian	Other Than Non Vegetarian	No	Yes	Yes	Yes	Yes	Yes	5	Food Diversity
G44	G44	15	15 to 19	Disadvantage Ethnic Groups	Hindu	Unmarried	Government School	10	Joint/Extended	15	=>5 Member	Literate	Non agriculture	Non agriculture	Surface water (river, dams, ponds, streams, springs)	Yes	13	Normal Menstrual Cycle	Normal Menstrual Bleeding	No	More than 3 times	Soap and water both	Yes	Yes	No	No	No Skipping Meal	No	Yes	Yes	Yes	I do sometimes	No	Knowledgeable	Knowledgeable	Unknowledgeable	Yes	26 weeks or More	Non vegetarian	Yes	Yes	Yes	Yes	Yes	Yes	Yes	Yes	8	Food Diversity
G45	G45	15	15 to 19	Disadvantage Ethnic Groups	Non Hindu	Unmarried	Government School	10	Nuclear	4	<5 Member	Literate	Agriculture	Non agriculture	Tap water (public and private tap)	Yes	12	Abnormal Menstrual Cycle	Abnormal Menstrual Bleeding	Yes	More than 3 times	Soap and water both	Yes	Yes	No	Yes	Non Health conscious	No	No	Yes	Yes	I do sometimes	Yes	Knowledgeable	Knowledgeable	Unknowledgeable	Yes	26 weeks or More	Vegetarian	Other Than Non Vegetarian	Other Than Non Vegetarian	Yes	Yes	Yes	Yes	Yes	Yes	6	Food Diversity
G46	G46	15	15 to 19	Disadvantage Ethnic Groups	Non Hindu	Unmarried	Government School	10	Joint/Extended	12	=>5 Member	Literate	Non agriculture	Non agriculture	Tap water (public and private tap)	Yes	12	Normal Menstrual Cycle	Abnormal Menstrual Bleeding	Yes	Less than 3 times	Soap and water both	Yes	No	No Habit Of Drinking Tea	No	No Skipping Meal	No	No	No	Yes	I do sometimes	No	Knowledgeable	Knowledgeable	Unknowledgeable	Yes	26 weeks or More	Non vegetarian	Yes	No	Yes	Yes	Yes	Yes	Yes	Yes	7	Food Diversity
G47	G47	17	15 to 19	Advantaged Ethnic Groups	Hindu	Unmarried	Government School	10	Nuclear	4	<5 Member	Literate	Agriculture	Agriculture	Tap water (public and private tap)	Yes	13	Normal Menstrual Cycle	Normal Menstrual Bleeding	Yes	Less than 3 times	Soap and water both	Yes	Yes	No	Yes	Non Health conscious	No	No	Yes	Yes	I do sometimes	No	Knowledgeable	Unknowledgeable	Knowledgeable	Yes	26 weeks or More	Non vegetarian	Yes	No	No	Yes	Yes	Yes	Yes	Yes	6	Food Diversity
G48	G48	12	11 to 15	Disadvantage Ethnic Groups	Non Hindu	Unmarried	Government School	8	Nuclear	4	<5 Member	Literate	Non agriculture	Agriculture	Tap water (public and private tap)	Yes	12	Normal Menstrual Cycle	Normal Menstrual Bleeding	Yes	More than 3 times	Soap and water both	Yes	Yes	No	No	No Skipping Meal	No	No	Yes	Yes	I do sometimes	No	Knowledgeable	Knowledgeable	Knowledgeable	Yes	26 weeks or More	Non vegetarian	Yes	No	Yes	Yes	Yes	Yes	Yes	Yes	7	Food Diversity
G49	G49	15	15 to 19	Disadvantage Ethnic Groups	Hindu	Unmarried	Government School	10	Nuclear	4	<5 Member	Literate	Agriculture	Agriculture	Tap water (public and private tap)	Yes	12	Normal Menstrual Cycle	Abnormal Menstrual Bleeding	Yes	More than 3 times	Soap and water both	Yes	No	No Habit Of Drinking Tea	No	No Skipping Meal	No	No	Yes	Yes	I do sometimes	No	Unknowledgeable	Unknowledgeable	Unknowledgeable	No	Not Taking Iron and Folic Acid	Non vegetarian	Yes	No	Yes	Yes	Yes	Yes	Yes	Yes	7	Food Diversity
G5	G5	13	11 to 15	Disadvantage Ethnic Groups	Non Hindu	Unmarried	Government School	10	Nuclear	4	<5 Member	Literate	Agriculture	Non agriculture	Tap water (public and private tap)	Yes	12	Normal Menstrual Cycle	Normal Menstrual Bleeding	Yes	More than 3 times	Soap and water both	Yes	No	No Habit Of Drinking Tea	Yes	Non Health conscious	No	No	Yes	Yes	I do sometimes	No	Unknowledgeable	Unknowledgeable	Unknowledgeable	Yes	Less than 26 weeks	Non vegetarian	Yes	No	Yes	Yes	No	Yes	Yes	Yes	6	Food Diversity
G50	G50	15	15 to 19	Advantaged Ethnic Groups	Hindu	Unmarried	Government School	10	Nuclear	4	<5 Member	Literate	Non agriculture	Non agriculture	Tap water (public and private tap)	Yes	12	Normal Menstrual Cycle	Abnormal Menstrual Bleeding	Yes	More than 3 times	Soap and water both	Yes	No	No Habit Of Drinking Tea	No	No Skipping Meal	No	No	No	Yes	I do sometimes	No	Knowledgeable	Unknowledgeable	Unknowledgeable	No	Not Taking Iron and Folic Acid	Non vegetarian	Yes	Yes	Yes	No	Yes	Yes	Yes	Yes	7	Food Diversity
G51	G51	16	15 to 19	Disadvantage Ethnic Groups	Hindu	Unmarried	Government School	10	Joint/Extended	8	=>5 Member	Literate	Non agriculture	Non agriculture	Tap water (public and private tap)	Yes	13	Normal Menstrual Cycle	Abnormal Menstrual Bleeding	Yes	More than 3 times	Soap and water both	Yes	Yes	No	No	No Skipping Meal	No	No	Yes	Yes	I do sometimes	No	Unknowledgeable	Unknowledgeable	Unknowledgeable	No	Not Taking Iron and Folic Acid	Non vegetarian	Yes	Yes	Yes	Yes	Yes	Yes	Yes	Yes	8	Food Diversity
G52	G52	15	15 to 19	Advantaged Ethnic Groups	Hindu	Unmarried	Government School	10	Joint/Extended	9	=>5 Member	Literate	Agriculture	Non agriculture	Tap water (public and private tap)	Yes	13	Normal Menstrual Cycle	Abnormal Menstrual Bleeding	Yes	More than 3 times	Soap and water both	Yes	No	No Habit Of Drinking Tea	No	No Skipping Meal	No	No	No	Yes	Always do	No	Unknowledgeable	Unknowledgeable	Unknowledgeable	No	Not Taking Iron and Folic Acid	Non vegetarian	No	No	No	Yes	Yes	Yes	Yes	Yes	5	Food Diversity
G53	G53	16	15 to 19	Disadvantage Ethnic Groups	Non Hindu	Unmarried	Government School	10	Nuclear	3	<5 Member	Literate	Agriculture	Non agriculture	Surface water (river, dams, ponds, streams, springs)	Yes	11	Normal Menstrual Cycle	Normal Menstrual Bleeding	No	Less than 3 times	Soap and water both	Yes	No	No Habit Of Drinking Tea	Yes	Health conscious	No	No	No	Yes	I do sometimes	No	Knowledgeable	Knowledgeable	Unknowledgeable	Yes	26 weeks or More	Non vegetarian	No	No	Yes	No	Yes	Yes	Yes	Yes	5	Food Diversity
G54	G54	16	15 to 19	Disadvantage Ethnic Groups	Hindu	Unmarried	Government School	10	Joint/Extended	5	=>5 Member	Literate	Agriculture	Non agriculture	Tap water (public and private tap)	Yes	12	Normal Menstrual Cycle	Normal Menstrual Bleeding	Yes	Less than 3 times	Soap and water both	Yes	No	No Habit Of Drinking Tea	Yes	Health conscious	No	No	Yes	Yes	I do sometimes	No	Knowledgeable	Knowledgeable	Unknowledgeable	Yes	26 weeks or More	Non vegetarian	Yes	No	Yes	Yes	Yes	Yes	Yes	Yes	7	Food Diversity
G55	G55	15	15 to 19	Disadvantage Ethnic Groups	Hindu	Unmarried	Government School	10	Nuclear	4	<5 Member	Literate	Agriculture	Agriculture	Surface water (river, dams, ponds, streams, springs)	Yes	12	Normal Menstrual Cycle	Normal Menstrual Bleeding	Yes	Less than 3 times	Soap and water both	Yes	No	No Habit Of Drinking Tea	No	No Skipping Meal	No	No	No	Yes	I do sometimes	No	Knowledgeable	Knowledgeable	Unknowledgeable	Yes	26 weeks or More	Vegetarian	Other Than Non Vegetarian	Other Than Non Vegetarian	Other Than Non Vegetarian	Yes	Yes	Yes	Yes	Yes	5	Food Diversity
G56	G56	16	15 to 19	Disadvantage Ethnic Groups	Non Hindu	Unmarried	Government School	10	Joint/Extended	5	=>5 Member	Illiterate	Agriculture	Non agriculture	Tap water (public and private tap)	Yes	14	Abnormal Menstrual Cycle	Normal Menstrual Bleeding	Yes	Less than 3 times	Soap and water both	No	No	No Habit Of Drinking Tea	Yes	Non Health conscious	No	No	Yes	Yes	I do sometimes	No	Unknowledgeable	Unknowledgeable	Unknowledgeable	Yes	Less than 26 weeks	Non vegetarian	No	Yes	No	No	Yes	Yes	Yes	Yes	5	Food Diversity
G57	G57	15	15 to 19	Disadvantage Ethnic Groups	Non Hindu	Unmarried	Government School	10	Nuclear	5	=>5 Member	Literate	Agriculture	Agriculture	Surface water (river, dams, ponds, streams, springs)	Yes	11	Normal Menstrual Cycle	Abnormal Menstrual Bleeding	No	Less than 3 times	Soap and water both	Yes	No	No Habit Of Drinking Tea	Yes	Non Health conscious	No	No	No	Yes	I do sometimes	No	Unknowledgeable	Unknowledgeable	Unknowledgeable	Yes	26 weeks or More	Non vegetarian	Yes	Yes	Yes	No	No	Yes	Yes	Yes	6	Food Diversity
G58	G58	14	11 to 15	Advantaged Ethnic Groups	Hindu	Unmarried	Government School	8	Nuclear	4	<5 Member	Literate	Agriculture	Agriculture	Tap water (public and private tap)	Yes	12	Normal Menstrual Cycle	Normal Menstrual Bleeding	Yes	Less than 3 times	Soap and water both	Yes	Yes	No	No	No Skipping Meal	No	No	No	Yes	I do sometimes	No	Unknowledgeable	Unknowledgeable	Unknowledgeable	Yes	26 weeks or More	Non vegetarian	Yes	No	Yes	No	Yes	Yes	Yes	Yes	6	Food Diversity
G59	G59	13	11 to 15	Advantaged Ethnic Groups	Hindu	Unmarried	Government School	8	Nuclear	4	<5 Member	Literate	Agriculture	Non agriculture	Surface water (river, dams, ponds, streams, springs)	Yes	12	Normal Menstrual Cycle	Abnormal Menstrual Bleeding	No	Less than 3 times	Soap and water both	Yes	Yes	Yes	No	No Skipping Meal	No	No	No	Yes	I do sometimes	No	Unknowledgeable	Unknowledgeable	Unknowledgeable	Yes	26 weeks or More	Vegetarian	Other Than Non Vegetarian	Other Than Non Vegetarian	Other Than Non Vegetarian	Yes	Yes	Yes	Yes	Yes	5	Food Diversity
G6	G6	14	11 to 15	Advantaged Ethnic Groups	Hindu	Unmarried	Government School	10	Nuclear	5	=>5 Member	Literate	Non agriculture	Non agriculture	Surface water (river, dams, ponds, streams, springs)	Yes	11	Normal Menstrual Cycle	Abnormal Menstrual Bleeding	Yes	More than 3 times	Soap and water both	Yes	No	No Habit Of Drinking Tea	Yes	Non Health conscious	No	Yes	Yes	Yes	I do sometimes	No	Knowledgeable	Knowledgeable	Unknowledgeable	Yes	26 weeks or More	Non vegetarian	Yes	Yes	Yes	Yes	Yes	Yes	Yes	Yes	8	Food Diversity
G60	G60	12	11 to 15	Advantaged Ethnic Groups	Hindu	Unmarried	Government School	8	Nuclear	4	<5 Member	Literate	Agriculture	Non agriculture	Surface water (river, dams, ponds, streams, springs)	Yes	11	Normal Menstrual Cycle	Normal Menstrual Bleeding	No	Less than 3 times	Soap and water both	Yes	Yes	Yes	No	No Skipping Meal	No	No	No	Yes	I do sometimes	No	Unknowledgeable	Unknowledgeable	Unknowledgeable	Yes	26 weeks or More	Non vegetarian	Yes	Yes	Yes	Yes	Yes	Yes	Yes	Yes	8	Food Diversity
G61	G61	12	11 to 15	Disadvantage Ethnic Groups	Non Hindu	Unmarried	Government School	8	Nuclear	4	<5 Member	Literate	Agriculture	Non agriculture	Surface water (river, dams, ponds, streams, springs)	Yes	12	Normal Menstrual Cycle	Normal Menstrual Bleeding	Yes	Less than 3 times	Soap and water both	Yes	No	No Habit Of Drinking Tea	No	No Skipping Meal	No	No	No	Yes	I do sometimes	No	Unknowledgeable	Unknowledgeable	Unknowledgeable	Yes	26 weeks or More	Non vegetarian	No	No	Yes	Yes	Yes	Yes	Yes	Yes	6	Food Diversity
G62	G62	12	11 to 15	Advantaged Ethnic Groups	Hindu	Unmarried	Government School	8	Nuclear	4	<5 Member	Literate	Non agriculture	Non agriculture	Tap water (public and private tap)	Yes	10	Normal Menstrual Cycle	Normal Menstrual Bleeding	Yes	Less than 3 times	Soap and water both	Yes	No	No Habit Of Drinking Tea	No	No Skipping Meal	No	No	No	Yes	I do sometimes	Yes	Knowledgeable	Knowledgeable	Knowledgeable	Yes	26 weeks or More	Vegetarian	Other Than Non Vegetarian	Other Than Non Vegetarian	Other Than Non Vegetarian	Yes	Yes	Yes	Yes	Yes	5	Food Diversity
G63	G63	13	11 to 15	Disadvantage Ethnic Groups	Non Hindu	Unmarried	Government School	9	Nuclear	5	=>5 Member	Literate	Non agriculture	Non agriculture	Surface water (river, dams, ponds, streams, springs)	Yes	11	Normal Menstrual Cycle	Normal Menstrual Bleeding	No	Less than 3 times	Soap and water both	Yes	Yes	No	Yes	Non Health conscious	No	No	Yes	Yes	I do sometimes	No	Unknowledgeable	Unknowledgeable	Unknowledgeable	Yes	26 weeks or More	Non vegetarian	No	No	Yes	Yes	No	Yes	Yes	Yes	5	Food Diversity
G64	G64	13	11 to 15	Disadvantage Ethnic Groups	Hindu	Unmarried	Government School	8	Nuclear	7	=>5 Member	Literate	Agriculture	Agriculture	Surface water (river, dams, ponds, streams, springs)	Yes	13	Normal Menstrual Cycle	Normal Menstrual Bleeding	Yes	Less than 3 times	Soap and water both	Yes	Yes	No	Yes	Non Health conscious	No	No	No	Yes	I do sometimes	No	Unknowledgeable	Unknowledgeable	Unknowledgeable	Yes	26 weeks or More	Non vegetarian	No	No	No	No	Yes	Yes	Yes	Yes	4	Absence of Food Diversity
G65	G65	13	11 to 15	Disadvantage Ethnic Groups	Non Hindu	Unmarried	Government School	8	Nuclear	5	=>5 Member	Literate	Non agriculture	Agriculture	Tap water (public and private tap)	Yes	12	Normal Menstrual Cycle	Normal Menstrual Bleeding	No	Less than 3 times	Soap and water both	No	No	No Habit Of Drinking Tea	No	No Skipping Meal	No	No	No	Yes	I do sometimes	No	Unknowledgeable	Unknowledgeable	Unknowledgeable	Yes	26 weeks or More	Non vegetarian	Yes	Yes	Yes	Yes	Yes	Yes	Yes	Yes	8	Food Diversity
G66	G66	12	11 to 15	Disadvantage Ethnic Groups	Hindu	Unmarried	Government School	8	Nuclear	4	<5 Member	Literate	Non agriculture	Non agriculture	Tap water (public and private tap)	Yes	12	Normal Menstrual Cycle	Normal Menstrual Bleeding	Yes	Less than 3 times	Soap and water both	Yes	No	No Habit Of Drinking Tea	No	No Skipping Meal	No	No	No	Yes	Always do	No	Unknowledgeable	Unknowledgeable	Unknowledgeable	Yes	26 weeks or More	Non vegetarian	Yes	No	No	Yes	Yes	Yes	Yes	Yes	6	Food Diversity
G67	G67	12	11 to 15	Disadvantage Ethnic Groups	Hindu	Unmarried	Government School	8	Nuclear	5	=>5 Member	Literate	Non agriculture	Non agriculture	Tap water (public and private tap)	Yes	10	Normal Menstrual Cycle	Normal Menstrual Bleeding	Yes	Less than 3 times	Soap and water both	Yes	No	No Habit Of Drinking Tea	No	No Skipping Meal	No	No	No	Yes	I do sometimes	No	Unknowledgeable	Unknowledgeable	Unknowledgeable	Yes	Less than 26 weeks	Non vegetarian	Yes	No	Yes	Yes	Yes	Yes	Yes	Yes	7	Food Diversity
G67	G67	14	11 to 15	Advantaged Ethnic Groups	Hindu	Unmarried	Government School	9	Joint/Extended	8	=>5 Member	Literate	Agriculture	Non agriculture	Tap water (public and private tap)	Yes	13	Normal Menstrual Cycle	Normal Menstrual Bleeding	Yes	More than 3 times	Soap and water both	Yes	Yes	No	Yes	Non Health conscious	No	No	No	Yes	I do sometimes	No	Knowledgeable	Knowledgeable	Knowledgeable	Yes	26 weeks or More	Non vegetarian	No	No	Yes	Yes	Yes	Yes	Yes	Yes	6	Food Diversity
G69	G69	15	15 to 19	Advantaged Ethnic Groups	Hindu	Unmarried	Government School	8	Nuclear	4	<5 Member	Literate	Agriculture	Agriculture	Tap water (public and private tap)	Yes	13	Normal Menstrual Cycle	Normal Menstrual Bleeding	Yes	More than 3 times	Soap and water both	Yes	No	No Habit Of Drinking Tea	Yes	Non Health conscious	No	No	No	Yes	I do sometimes	No	Unknowledgeable	Unknowledgeable	Unknowledgeable	Yes	Less than 26 weeks	Non vegetarian	Yes	Yes	Yes	No	Yes	Yes	Yes	Yes	7	Food Diversity
G7	G7	15	15 to 19	Disadvantage Ethnic Groups	Non Hindu	Unmarried	Government School	10	Joint/Extended	7	=>5 Member	Illiterate	Non agriculture	Non agriculture	Surface water (river, dams, ponds, streams, springs)	Yes	11	Normal Menstrual Cycle	Normal Menstrual Bleeding	Yes	Less than 3 times	Soap and water both	Yes	No	No Habit Of Drinking Tea	No	No Skipping Meal	No	No	Yes	Yes	I do sometimes	No	Knowledgeable	Unknowledgeable	Unknowledgeable	Yes	26 weeks or More	Non vegetarian	Yes	No	Yes	Yes	Yes	Yes	Yes	Yes	7	Food Diversity
G70	G70	13	11 to 15	Advantaged Ethnic Groups	Hindu	Unmarried	Government School	8	Joint/Extended	10	=>5 Member	Literate	Agriculture	Non agriculture	Tap water (public and private tap)	No	Not In Menarche	Not In Menarche	Not In Menarche	Yes	Less than 3 times	Soap and water both	Yes	No	No Habit Of Drinking Tea	Yes	Non Health conscious	No	No	No	Yes	I do sometimes	No	Knowledgeable	Knowledgeable	Unknowledgeable	No	Not Taking Iron and Folic Acid	Non vegetarian	No	No	Yes	Yes	Yes	Yes	Yes	Yes	6	Food Diversity
G71	G71	12	11 to 15	Disadvantage Ethnic Groups	Non Hindu	Unmarried	Government School	8	Nuclear	3	<5 Member	Literate	Non agriculture	Non agriculture	Tap water (public and private tap)	Yes	12	Normal Menstrual Cycle	Normal Menstrual Bleeding	No	Less than 3 times	Soap and water both	Yes	Yes	No	No	No Skipping Meal	No	No	No	Yes	I do sometimes	No	Knowledgeable	Knowledgeable	Unknowledgeable	Yes	26 weeks or More	Non vegetarian	No	No	Yes	No	Yes	Yes	Yes	Yes	5	Food Diversity
G72	G72	14	11 to 15	Disadvantage Ethnic Groups	Non Hindu	Unmarried	Government School	10	Nuclear	3	<5 Member	Literate	Non agriculture	Non agriculture	Tap water (public and private tap)	Yes	12	Abnormal Menstrual Cycle	Normal Menstrual Bleeding	Yes	Less than 3 times	Soap and water both	Yes	Yes	No	Yes	Non Health conscious	No	No	No	Yes	Always do	No	Unknowledgeable	Unknowledgeable	Unknowledgeable	Yes	26 weeks or More	Non vegetarian	Yes	No	Yes	Yes	Yes	No	Yes	Yes	6	Food Diversity
G73	G73	16	15 to 19	Disadvantage Ethnic Groups	Non Hindu	Unmarried	Government School	10	Nuclear	3	<5 Member	Illiterate	Agriculture	Non agriculture	Surface water (river, dams, ponds, streams, springs)	Yes	12	Normal Menstrual Cycle	Normal Menstrual Bleeding	Yes	Less than 3 times	Soap and water both	Yes	No	No Habit Of Drinking Tea	Yes	Non Health conscious	No	No	Yes	Yes	I do sometimes	No	Unknowledgeable	Unknowledgeable	Unknowledgeable	Yes	26 weeks or More	Non vegetarian	Yes	Yes	No	No	No	Yes	Yes	Yes	5	Food Diversity
G74	G74	14	11 to 15	Disadvantage Ethnic Groups	Hindu	Unmarried	Government School	10	Nuclear	4	<5 Member	Literate	Agriculture	Agriculture	Tap water (public and private tap)	Yes	12	Abnormal Menstrual Cycle	Normal Menstrual Bleeding	Yes	Less than 3 times	Soap and water both	Yes	No	No Habit Of Drinking Tea	Yes	Non Health conscious	No	No	No	Yes	I do sometimes	No	Unknowledgeable	Unknowledgeable	Unknowledgeable	Yes	26 weeks or More	Non vegetarian	Yes	No	Yes	Yes	No	Yes	Yes	Yes	6	Food Diversity
G75	G75	13	11 to 15	Disadvantage Ethnic Groups	Hindu	Unmarried	Government School	8	Nuclear	4	<5 Member	Literate	Agriculture	Death	Tap water (public and private tap)	Yes	13	Normal Menstrual Cycle	Normal Menstrual Bleeding	Yes	More than 3 times	Soap and water both	Yes	No	No Habit Of Drinking Tea	Yes	Non Health conscious	No	No	Yes	Yes	I do sometimes	No	Knowledgeable	Knowledgeable	Knowledgeable	Yes	26 weeks or More	Non vegetarian	Yes	No	No	No	Yes	Yes	Yes	Yes	5	Food Diversity
G76	G76	16	15 to 19	Disadvantage Ethnic Groups	Non Hindu	Unmarried	Government School	9	Nuclear	5	=>5 Member	Illiterate	Non agriculture	Non agriculture	Tap water (public and private tap)	Yes	13	Abnormal Menstrual Cycle	Normal Menstrual Bleeding	Yes	More than 3 times	Soap and water both	No	No	No Habit Of Drinking Tea	Yes	Health conscious	No	No	No	Yes	I do sometimes	No	Unknowledgeable	Unknowledgeable	Unknowledgeable	No	Not Taking Iron and Folic Acid	Non vegetarian	No	No	No	Yes	Yes	No	Yes	Yes	4	Absence of Food Diversity
G77	G77	16	15 to 19	Disadvantage Ethnic Groups	Non Hindu	Unmarried	Government School	8	Nuclear	5	=>5 Member	Literate	Agriculture	Agriculture	Surface water (river, dams, ponds, streams, springs)	Yes	13	Abnormal Menstrual Cycle	Normal Menstrual Bleeding	Yes	Less than 3 times	Soap and water both	No	No	No Habit Of Drinking Tea	No	No Skipping Meal	No	No	No	Yes	Always do	No	Unknowledgeable	Unknowledgeable	Unknowledgeable	No	Not Taking Iron and Folic Acid	Non vegetarian	Yes	No	Yes	Yes	Yes	No	Yes	Yes	6	Food Diversity
G78	G78	13	11 to 15	Advantaged Ethnic Groups	Hindu	Unmarried	Government School	8	Nuclear	4	<5 Member	Literate	Agriculture	Non agriculture	Surface water (river, dams, ponds, streams, springs)	Yes	11	Normal Menstrual Cycle	Normal Menstrual Bleeding	No	Less than 3 times	Soap and water both	Yes	Yes	No	No	No Skipping Meal	No	No	No	Yes	I do sometimes	No	Knowledgeable	Unknowledgeable	Unknowledgeable	Yes	26 weeks or More	Non vegetarian	Yes	Yes	No	Yes	Yes	Yes	Yes	Yes	7	Food Diversity
G79	G79	13	11 to 15	Advantaged Ethnic Groups	Hindu	Unmarried	Government School	8	Joint/Extended	5	=>5 Member	Literate	Agriculture	Non agriculture	Tap water (public and private tap)	Yes	11	Normal Menstrual Cycle	Normal Menstrual Bleeding	Yes	Less than 3 times	Soap and water both	Yes	Yes	No	No	No Skipping Meal	No	No	No	Yes	I do sometimes	No	Knowledgeable	Unknowledgeable	Unknowledgeable	Yes	26 weeks or More	Non vegetarian	No	No	No	Yes	Yes	Yes	Yes	Yes	5	Food Diversity
G8	G8	15	15 to 19	Disadvantage Ethnic Groups	Non Hindu	Unmarried	Government School	10	Nuclear	5	=>5 Member	Literate	Agriculture	Agriculture	Tap water (public and private tap)	Yes	12	Normal Menstrual Cycle	Normal Menstrual Bleeding	Yes	More than 3 times	Soap and water both	Yes	No	No Habit Of Drinking Tea	Yes	Non Health conscious	No	No	No	Yes	I do sometimes	No	Unknowledgeable	Unknowledgeable	Unknowledgeable	Yes	Less than 26 weeks	Non vegetarian	No	No	No	Yes	Yes	No	No	No	2	Absence of Food Diversity
G80	G80	13	11 to 15	Advantaged Ethnic Groups	Hindu	Unmarried	Government School	8	Nuclear	5	=>5 Member	Literate	Agriculture	Non agriculture	Surface water (river, dams, ponds, streams, springs)	Yes	12	Normal Menstrual Cycle	Normal Menstrual Bleeding	Yes	Less than 3 times	Soap and water both	Yes	Yes	No	No	No Skipping Meal	No	No	No	Yes	I do sometimes	No	Unknowledgeable	Unknowledgeable	Unknowledgeable	Yes	26 weeks or More	Non vegetarian	No	No	Yes	Yes	Yes	Yes	Yes	Yes	6	Food Diversity
G81	G81	12	11 to 15	Disadvantage Ethnic Groups	Hindu	Unmarried	Government School	8	Nuclear	5	=>5 Member	Literate	Agriculture	Agriculture	Tap water (public and private tap)	Yes	12	Normal Menstrual Cycle	Normal Menstrual Bleeding	Yes	More than 3 times	Soap and water both	Yes	Yes	No	Yes	Non Health conscious	No	No	No	Yes	I do sometimes	Yes	Unknowledgeable	Unknowledgeable	Unknowledgeable	Yes	26 weeks or More	Non vegetarian	Yes	No	No	Yes	Yes	Yes	Yes	Yes	6	Food Diversity
G82	G82	13	11 to 15	Advantaged Ethnic Groups	Hindu	Unmarried	Government School	9	Nuclear	5	=>5 Member	Literate	Agriculture	Agriculture	Tap water (public and private tap)	Yes	12	Abnormal Menstrual Cycle	Normal Menstrual Bleeding	Yes	Less than 3 times	Soap and water both	Yes	Yes	No	No	No Skipping Meal	No	No	No	Yes	I do sometimes	No	Unknowledgeable	Unknowledgeable	Unknowledgeable	No	Not Taking Iron and Folic Acid	Vegetarian	Other Than Non Vegetarian	Other Than Non Vegetarian	Yes	Yes	Yes	Yes	Yes	Yes	6	Food Diversity
G83	G83	14	11 to 15	Advantaged Ethnic Groups	Hindu	Unmarried	Government School	9	Nuclear	4	<5 Member	Literate	Non agriculture	Non agriculture	Surface water (river, dams, ponds, streams, springs)	Yes	13	Normal Menstrual Cycle	Normal Menstrual Bleeding	Yes	Less than 3 times	Soap and water both	Yes	Yes	No	No	No Skipping Meal	No	No	No	Yes	Always do	No	Unknowledgeable	Unknowledgeable	Unknowledgeable	Yes	26 weeks or More	Non vegetarian	Yes	No	No	Yes	Yes	Yes	Yes	Yes	6	Food Diversity
G84	G84	11	11 to 15	Disadvantage Ethnic Groups	Hindu	Unmarried	Government School	8	Nuclear	4	<5 Member	Literate	Agriculture	Non agriculture	Tap water (public and private tap)	No	Not In Menarche	Not In Menarche	Not In Menarche	Yes	Less than 3 times	Soap and water both	Yes	No	No Habit Of Drinking Tea	Yes	Non Health conscious	No	No	Yes	Yes	I do sometimes	No	Unknowledgeable	Unknowledgeable	Unknowledgeable	Yes	26 weeks or More	Non vegetarian	No	No	No	Yes	Yes	Yes	Yes	Yes	5	Food Diversity
G85	G85	11	11 to 15	Advantaged Ethnic Groups	Hindu	Unmarried	Government School	8	Nuclear	4	<5 Member	Illiterate	Agriculture	Death	Tap water (public and private tap)	No	Not In Menarche	Not In Menarche	Not In Menarche	Yes	Less than 3 times	Soap and water both	Yes	Yes	No	No	No Skipping Meal	No	No	No	Yes	I do sometimes	No	Unknowledgeable	Unknowledgeable	Unknowledgeable	No	Not Taking Iron and Folic Acid	Vegetarian	Other Than Non Vegetarian	Other Than Non Vegetarian	No	Yes	Yes	Yes	No	Yes	4	Absence of Food Diversity
G86	G86	12	11 to 15	Disadvantage Ethnic Groups	Non Hindu	Unmarried	Government School	9	Nuclear	6	=>5 Member	Illiterate	Agriculture	Non agriculture	Surface water (river, dams, ponds, streams, springs)	No	Not In Menarche	Not In Menarche	Not In Menarche	Yes	Less than 3 times	Soap and water both	Yes	Yes	Yes	Yes	Non Health conscious	No	No	Yes	Yes	I do sometimes	No	Unknowledgeable	Unknowledgeable	Unknowledgeable	Yes	26 weeks or More	Non vegetarian	Yes	No	No	Yes	Yes	Yes	Yes	Yes	6	Food Diversity
G87	G87	14	11 to 15	Disadvantage Ethnic Groups	Non Hindu	Unmarried	Government School	8	Nuclear	6	=>5 Member	Literate	Agriculture	Non agriculture	Surface water (river, dams, ponds, streams, springs)	Yes	12	Abnormal Menstrual Cycle	Normal Menstrual Bleeding	Yes	Less than 3 times	Soap and water both	Yes	Yes	No	Yes	Health conscious	No	No	Yes	Yes	I do sometimes	No	Unknowledgeable	Unknowledgeable	Unknowledgeable	Yes	26 weeks or More	Non vegetarian	Yes	Yes	Yes	Yes	Yes	Yes	Yes	Yes	8	Food Diversity
G88	G88	14	11 to 15	Disadvantage Ethnic Groups	Hindu	Unmarried	Government School	9	Nuclear	7	=>5 Member	Illiterate	Agriculture	Non agriculture	Tap water (public and private tap)	Yes	13	Normal Menstrual Cycle	Abnormal Menstrual Bleeding	No	Less than 3 times	Soap and water both	Yes	No	No Habit Of Drinking Tea	Yes	Health conscious	No	No	Yes	Yes	Always do	Yes	Unknowledgeable	Unknowledgeable	Unknowledgeable	Yes	Less than 26 weeks	Non vegetarian	Yes	Yes	Yes	No	Yes	Yes	Yes	Yes	7	Food Diversity
G89	G89	14	11 to 15	Advantaged Ethnic Groups	Hindu	Unmarried	Government School	9	Nuclear	4	<5 Member	Illiterate	Agriculture	Agriculture	Tap water (public and private tap)	Yes	13	Normal Menstrual Cycle	Normal Menstrual Bleeding	No	Less than 3 times	Soap and water both	No	No	No Habit Of Drinking Tea	No	No Skipping Meal	No	No	Yes	Yes	I do sometimes	No	Unknowledgeable	Unknowledgeable	Unknowledgeable	Yes	26 weeks or More	Non vegetarian	Yes	Yes	Yes	Yes	Yes	No	Yes	Yes	7	Food Diversity
G9	G9	16	15 to 19	Disadvantage Ethnic Groups	Non Hindu	Married	Government School	10	Nuclear	4	<5 Member	Literate	Non agriculture	Agriculture	Surface water (river, dams, ponds, streams, springs)	Yes	11	Normal Menstrual Cycle	Normal Menstrual Bleeding	Yes	More than 3 times	Soap and water both	Yes	Yes	Yes	Yes	Health conscious	No	No	No	Yes	I do sometimes	No	Unknowledgeable	Unknowledgeable	Unknowledgeable	Yes	26 weeks or More	Non vegetarian	Yes	Yes	Yes	Yes	Yes	Yes	Yes	Yes	8	Food Diversity
G90	G90	12	11 to 15	Advantaged Ethnic Groups	Hindu	Unmarried	Government School	8	Nuclear	4	<5 Member	Literate	Agriculture	Non agriculture	Surface water (river, dams, ponds, streams, springs)	Yes	11	Normal Menstrual Cycle	Normal Menstrual Bleeding	Yes	More than 3 times	Soap and water both	Yes	No	No Habit Of Drinking Tea	Yes	Non Health conscious	No	No	No	Yes	I do sometimes	No	Unknowledgeable	Unknowledgeable	Unknowledgeable	Yes	26 weeks or More	Vegetarian	Other Than Non Vegetarian	Other Than Non Vegetarian	Other Than Non Vegetarian	Yes	Yes	Yes	Yes	Yes	5	Food Diversity
G91	G91	14	11 to 15	Advantaged Ethnic Groups	Hindu	Unmarried	Government School	9	Joint/Extended	4	<5 Member	Literate	Agriculture	Agriculture	Tap water (public and private tap)	No	Not In Menarche	Not In Menarche	Not In Menarche	No	Less than 3 times	Soap and water both	No	Yes	No	No	No Skipping Meal	No	No	Yes	Yes	I do sometimes	No	Unknowledgeable	Unknowledgeable	Unknowledgeable	Yes	26 weeks or More	Non vegetarian	Yes	Yes	Yes	Yes	Yes	Yes	Yes	Yes	8	Food Diversity
G92	G92	13	11 to 15	Advantaged Ethnic Groups	Hindu	Unmarried	Government School	9	Joint/Extended	5	=>5 Member	Literate	Agriculture	Non agriculture	Tap water (public and private tap)	Yes	12	Normal Menstrual Cycle	Normal Menstrual Bleeding	No	Less than 3 times	Soap and water both	Yes	Yes	No	No	No Skipping Meal	No	No	Yes	Yes	I do sometimes	No	Unknowledgeable	Unknowledgeable	Unknowledgeable	Yes	26 weeks or More	Non vegetarian	Yes	Yes	Yes	Yes	Yes	Yes	Yes	Yes	8	Food Diversity
G93	G93	12	11 to 15	Disadvantage Ethnic Groups	Non Hindu	Unmarried	Government School	8	Joint/Extended	9	=>5 Member	Literate	Non agriculture	Agriculture	Tap water (public and private tap)	Yes	11	Normal Menstrual Cycle	Normal Menstrual Bleeding	Yes	Less than 3 times	Soap and water both	Yes	Yes	No	No	No Skipping Meal	No	No	Yes	Yes	I do sometimes	No	Unknowledgeable	Unknowledgeable	Unknowledgeable	Yes	26 weeks or More	Vegetarian	Other Than Non Vegetarian	Other Than Non Vegetarian	Yes	No	Yes	Yes	Yes	Yes	5	Food Diversity
G94	G94	13	11 to 15	Disadvantage Ethnic Groups	Hindu	Unmarried	Government School	9	Nuclear	4	<5 Member	Literate	Non agriculture	Non agriculture	Tap water (public and private tap)	Yes	12	Normal Menstrual Cycle	Normal Menstrual Bleeding	Yes	More than 3 times	Soap and water both	Yes	Yes	No	No	No Skipping Meal	No	No	Yes	Yes	I do sometimes	No	Knowledgeable	Unknowledgeable	Unknowledgeable	Yes	26 weeks or More	Non vegetarian	Yes	No	Yes	Yes	Yes	Yes	Yes	Yes	7	Food Diversity
G95	G95	14	11 to 15	Disadvantage Ethnic Groups	Hindu	Unmarried	Government School	8	Nuclear	4	<5 Member	Illiterate	Non agriculture	Agriculture	Surface water (river, dams, ponds, streams, springs)	Yes	12	Normal Menstrual Cycle	Abnormal Menstrual Bleeding	No	Less than 3 times	Soap and water both	Yes	No	No Habit Of Drinking Tea	Yes	Non Health conscious	No	No	Yes	Yes	I do sometimes	No	Unknowledgeable	Unknowledgeable	Unknowledgeable	Yes	26 weeks or More	Non vegetarian	Yes	No	No	No	Yes	Yes	Yes	Yes	5	Food Diversity
G96	G96	13	11 to 15	Disadvantage Ethnic Groups	Hindu	Unmarried	Government School	9	Joint/Extended	7	=>5 Member	Literate	Agriculture	Agriculture	Surface water (river, dams, ponds, streams, springs)	Yes	12	Abnormal Menstrual Cycle	Normal Menstrual Bleeding	Yes	Less than 3 times	Soap and water both	Yes	Yes	No	No	No Skipping Meal	No	No	No	Yes	Always do	No	Knowledgeable	Unknowledgeable	Unknowledgeable	No	Not Taking Iron and Folic Acid	Non vegetarian	Yes	No	No	Yes	Yes	Yes	Yes	Yes	6	Food Diversity
G97	G97	13	11 to 15	Advantaged Ethnic Groups	Hindu	Unmarried	Government School	9	Nuclear	4	<5 Member	Literate	Agriculture	Agriculture	Tap water (public and private tap)	Yes	12	Abnormal Menstrual Cycle	Abnormal Menstrual Bleeding	Yes	More than 3 times	Soap and water both	Yes	Yes	No	No	No Skipping Meal	No	No	No	Yes	I do sometimes	No	Unknowledgeable	Unknowledgeable	Unknowledgeable	Yes	Less than 26 weeks	Vegetarian	Other Than Non Vegetarian	Other Than Non Vegetarian	Other Than Non Vegetarian	Yes	Yes	Yes	Yes	Yes	5	Food Diversity
G98	G98	13	11 to 15	Advantaged Ethnic Groups	Hindu	Unmarried	Government School	8	Nuclear	4	<5 Member	Literate	Non agriculture	Non agriculture	Tap water (public and private tap)	No	Not In Menarche	Not In Menarche	Not In Menarche	Yes	Less than 3 times	Soap and water both	Yes	Yes	No	No	No Skipping Meal	No	No	No	Yes	I do sometimes	No	Unknowledgeable	Knowledgeable	Knowledgeable	No	Not Taking Iron and Folic Acid	Non vegetarian	Yes	No	No	Yes	Yes	Yes	Yes	Yes	6	Food Diversity
G99	G99	13	11 to 15	Disadvantage Ethnic Groups	Hindu	Unmarried	Government School	8	Nuclear	6	=>5 Member	Literate	Non agriculture	Agriculture	Tap water (public and private tap)	Yes	12	Normal Menstrual Cycle	Normal Menstrual Bleeding	No	More than 3 times	Soap and water both	Yes	Yes	No	No	No Skipping Meal	No	Yes	Yes	Yes	I do sometimes	No	Unknowledgeable	Knowledgeable	Unknowledgeable	Yes	26 weeks or More	Non vegetarian	No	No	No	No	Yes	Yes	Yes	Yes	4	Absence of Food Diversity
H1	H1	13	11 to 15	Advantaged Ethnic Groups	Hindu	Unmarried	Private School	9	Joint/Extended	6	=>5 Member	Literate	Agriculture	Agriculture	Tap water (public and private tap)	Yes	11	Normal Menstrual Cycle	Normal Menstrual Bleeding	Yes	Less than 3 times	Soap and water both	Yes	No	No Habit Of Drinking Tea	No	No Skipping Meal	No	No	No	Yes	I do sometimes	No	Knowledgeable	Unknowledgeable	Knowledgeable	No	Not Taking Iron and Folic Acid	Non vegetarian	No	No	Yes	Yes	Yes	Yes	Yes	Yes	6	Food Diversity
H10	H10	15	15 to 19	Disadvantage Ethnic Groups	Hindu	Unmarried	Private School	10	Joint/Extended	5	=>5 Member	Literate	Agriculture	Non agriculture	Tap water (public and private tap)	Yes	13	Abnormal Menstrual Cycle	Abnormal Menstrual Bleeding	Yes	Less than 3 times	Soap and water both	Yes	Yes	No	Yes	Non Health conscious	No	No	No	Yes	Always do	No	Knowledgeable	Knowledgeable	Knowledgeable	No	Not Taking Iron and Folic Acid	Non vegetarian	Yes	No	Yes	Yes	Yes	Yes	Yes	Yes	7	Food Diversity
H11	H11	15	15 to 19	Disadvantage Ethnic Groups	Hindu	Unmarried	Private School	10	Joint/Extended	5	=>5 Member	Literate	Non agriculture	Non agriculture	Tap water (public and private tap)	Yes	12	Normal Menstrual Cycle	Abnormal Menstrual Bleeding	Yes	Less than 3 times	Soap and water both	Yes	Yes	No	Yes	Non Health conscious	No	No	No	Yes	I do sometimes	No	Unknowledgeable	Unknowledgeable	Unknowledgeable	No	Not Taking Iron and Folic Acid	Non vegetarian	Yes	Yes	No	Yes	Yes	Yes	Yes	Yes	7	Food Diversity
H12	H12	15	15 to 19	Advantaged Ethnic Groups	Hindu	Unmarried	Private School	10	Nuclear	3	<5 Member	Literate	Non agriculture	Non agriculture	Tap water (public and private tap)	Yes	12	Normal Menstrual Cycle	Abnormal Menstrual Bleeding	Yes	Less than 3 times	Soap and water both	No	Yes	Yes	Yes	Non Health conscious	No	No	No	Yes	I do sometimes	Yes	Unknowledgeable	Unknowledgeable	Unknowledgeable	No	Not Taking Iron and Folic Acid	Vegetarian	Other Than Non Vegetarian	Other Than Non Vegetarian	Yes	Yes	Yes	Yes	Yes	Yes	6	Food Diversity
H13	H13	14	11 to 15	Disadvantage Ethnic Groups	Hindu	Unmarried	Private School	8	Nuclear	3	<5 Member	Literate	Agriculture	Non agriculture	Tap water (public and private tap)	Yes	9	Normal Menstrual Cycle	Abnormal Menstrual Bleeding	Yes	Less than 3 times	Soap and water both	Yes	No	No Habit Of Drinking Tea	Yes	Non Health conscious	No	Yes	No	No	No Habit of Lemon or Fresh Pickle	Yes	Unknowledgeable	Unknowledgeable	Unknowledgeable	No	Not Taking Iron and Folic Acid	Non vegetarian	No	No	Yes	No	Yes	Yes	No	Yes	4	Absence of Food Diversity
H14	H14	15	15 to 19	Advantaged Ethnic Groups	Hindu	Unmarried	Private School	10	Nuclear	4	<5 Member	Literate	Non agriculture	Non agriculture	Tap water (public and private tap)	Yes	12	Normal Menstrual Cycle	Normal Menstrual Bleeding	Yes	Less than 3 times	Soap and water both	Yes	No	No Habit Of Drinking Tea	No	No Skipping Meal	No	No	Yes	Yes	I do sometimes	No	Knowledgeable	Knowledgeable	Knowledgeable	No	Not Taking Iron and Folic Acid	Non vegetarian	Yes	Yes	Yes	Yes	Yes	Yes	Yes	Yes	8	Food Diversity
H15	H15	16	15 to 19	Disadvantage Ethnic Groups	Hindu	Unmarried	Private School	10	Nuclear	3	<5 Member	Literate	Non agriculture	Non agriculture	Tap water (public and private tap)	Yes	13	Abnormal Menstrual Cycle	Abnormal Menstrual Bleeding	Yes	Less than 3 times	Soap and water both	Yes	Yes	No	No	No Skipping Meal	No	No	Yes	Yes	I do sometimes	No	Unknowledgeable	Unknowledgeable	Unknowledgeable	No	Not Taking Iron and Folic Acid	Non vegetarian	Yes	No	Yes	Yes	Yes	No	No	Yes	5	Food Diversity
H16	H16	13	11 to 15	Disadvantage Ethnic Groups	Hindu	Unmarried	Private School	8	Nuclear	4	<5 Member	Literate	Non agriculture	Non agriculture	Tap water (public and private tap)	Yes	10	Normal Menstrual Cycle	Abnormal Menstrual Bleeding	Yes	More than 3 times	Soap and water both	Yes	No	No Habit Of Drinking Tea	Yes	Non Health conscious	No	No	No	Yes	I do sometimes	No	Unknowledgeable	Unknowledgeable	Unknowledgeable	No	Not Taking Iron and Folic Acid	Non vegetarian	Yes	No	Yes	Yes	Yes	Yes	Yes	Yes	7	Food Diversity
H17	H17	15	15 to 19	Disadvantage Ethnic Groups	Hindu	Unmarried	Private School	10	Joint/Extended	5	=>5 Member	Literate	Agriculture	Non agriculture	Tap water (public and private tap)	Yes	12	Normal Menstrual Cycle	Normal Menstrual Bleeding	Yes	Less than 3 times	Soap and water both	Yes	No	No Habit Of Drinking Tea	Yes	Non Health conscious	No	No	Yes	Yes	I do sometimes	No	Unknowledgeable	Unknowledgeable	Unknowledgeable	No	Not Taking Iron and Folic Acid	Non vegetarian	Yes	Yes	No	No	No	Yes	Yes	Yes	5	Food Diversity
H18	H18	15	15 to 19	Disadvantage Ethnic Groups	Non Hindu	Unmarried	Private School	10	Nuclear	5	=>5 Member	Literate	Non agriculture	Non agriculture	Surface water (river, dams, ponds, streams, springs)	Yes	11	Normal Menstrual Cycle	Normal Menstrual Bleeding	Yes	Less than 3 times	Soap and water both	Yes	No	No Habit Of Drinking Tea	Yes	Non Health conscious	No	No	Yes	Yes	I do sometimes	No	Unknowledgeable	Unknowledgeable	Unknowledgeable	No	Not Taking Iron and Folic Acid	Non vegetarian	No	Yes	Yes	Yes	Yes	Yes	Yes	Yes	7	Food Diversity
H19	H19	15	15 to 19	Disadvantage Ethnic Groups	Hindu	Unmarried	Private School	10	Nuclear	4	<5 Member	Illiterate	Agriculture	Agriculture	Tap water (public and private tap)	Yes	12	Abnormal Menstrual Cycle	Normal Menstrual Bleeding	Yes	Less than 3 times	Soap and water both	Yes	Yes	No	No	No Skipping Meal	No	No	Yes	No	No Habit of Lemon or Fresh Pickle	No	Unknowledgeable	Unknowledgeable	Unknowledgeable	No	Not Taking Iron and Folic Acid	Non vegetarian	Yes	No	Yes	Yes	Yes	No	Yes	Yes	6	Food Diversity
H2	H2	14	11 to 15	Advantaged Ethnic Groups	Hindu	Unmarried	Private School	9	Joint/Extended	6	=>5 Member	Literate	Non agriculture	Non agriculture	Tap water (public and private tap)	Yes	10	Normal Menstrual Cycle	Normal Menstrual Bleeding	Yes	More than 3 times	Soap and water both	Yes	No	No Habit Of Drinking Tea	No	No Skipping Meal	No	No	No	Yes	I do sometimes	No	Unknowledgeable	Unknowledgeable	Unknowledgeable	No	Not Taking Iron and Folic Acid	Non vegetarian	No	No	Yes	Yes	Yes	Yes	Yes	Yes	6	Food Diversity
H20	H20	15	15 to 19	Advantaged Ethnic Groups	Hindu	Unmarried	Private School	10	Nuclear	5	=>5 Member	Literate	Agriculture	Non agriculture	Surface water (river, dams, ponds, streams, springs)	Yes	12	Normal Menstrual Cycle	Normal Menstrual Bleeding	Yes	Less than 3 times	Soap and water both	Yes	Yes	No	No	No Skipping Meal	No	No	No	Yes	Always do	No	Knowledgeable	Unknowledgeable	Knowledgeable	No	Not Taking Iron and Folic Acid	Non vegetarian	Yes	No	Yes	Yes	Yes	Yes	Yes	Yes	7	Food Diversity
H21	H21	13	11 to 15	Disadvantage Ethnic Groups	Hindu	Unmarried	Private School	8	Joint/Extended	4	<5 Member	Literate	Agriculture	Non agriculture	Surface water (river, dams, ponds, streams, springs)	Yes	10	Abnormal Menstrual Cycle	Normal Menstrual Bleeding	Yes	More than 3 times	Soap and water both	No	Yes	No	Yes	Non Health conscious	No	No	No	Yes	I do sometimes	No	Unknowledgeable	Unknowledgeable	Unknowledgeable	No	Not Taking Iron and Folic Acid	Non vegetarian	Yes	No	Yes	Yes	Yes	Yes	Yes	Yes	7	Food Diversity
H22	H22	13	11 to 15	Advantaged Ethnic Groups	Hindu	Unmarried	Private School	8	Nuclear	5	=>5 Member	Literate	Agriculture	Non agriculture	Surface water (river, dams, ponds, streams, springs)	Yes	11	Abnormal Menstrual Cycle	Normal Menstrual Bleeding	Yes	More than 3 times	Water only	Yes	No	No Habit Of Drinking Tea	No	No Skipping Meal	No	No	No	Yes	I do sometimes	No	Unknowledgeable	Unknowledgeable	Knowledgeable	No	Not Taking Iron and Folic Acid	Non vegetarian	Yes	No	Yes	No	Yes	Yes	Yes	Yes	6	Food Diversity
H23	H23	14	11 to 15	Disadvantage Ethnic Groups	Hindu	Unmarried	Private School	8	Joint/Extended	4	<5 Member	Literate	Non agriculture	Non agriculture	Surface water (river, dams, ponds, streams, springs)	Yes	10	Abnormal Menstrual Cycle	Normal Menstrual Bleeding	Yes	More than 3 times	Soap and water both	No	No	No Habit Of Drinking Tea	Yes	Non Health conscious	No	No	No	Yes	I do sometimes	No	Unknowledgeable	Unknowledgeable	Unknowledgeable	No	Not Taking Iron and Folic Acid	Non vegetarian	Yes	Yes	Yes	No	Yes	Yes	Yes	Yes	7	Food Diversity
H24	H24	13	11 to 15	Advantaged Ethnic Groups	Hindu	Unmarried	Private School	8	Nuclear	6	=>5 Member	Literate	Non agriculture	Non agriculture	Tap water (public and private tap)	Yes	11	Normal Menstrual Cycle	Abnormal Menstrual Bleeding	Yes	Less than 3 times	Soap and water both	Yes	Yes	No	No	No Skipping Meal	No	No	No	Yes	I do sometimes	No	Unknowledgeable	Unknowledgeable	Unknowledgeable	No	Not Taking Iron and Folic Acid	Non vegetarian	Yes	No	Yes	Yes	Yes	Yes	Yes	Yes	7	Food Diversity
H25	H25	15	15 to 19	Advantaged Ethnic Groups	Hindu	Unmarried	Private School	9	Nuclear	4	<5 Member	Illiterate	Non agriculture	Non agriculture	Tap water (public and private tap)	Yes	11	Abnormal Menstrual Cycle	Abnormal Menstrual Bleeding	Yes	More than 3 times	Soap and water both	Yes	No	No Habit Of Drinking Tea	No	No Skipping Meal	No	No	Yes	Yes	I do sometimes	No	Unknowledgeable	Knowledgeable	Knowledgeable	No	Not Taking Iron and Folic Acid	Non vegetarian	Yes	No	Yes	Yes	Yes	Yes	No	Yes	6	Food Diversity
H26	H26	14	11 to 15	Advantaged Ethnic Groups	Hindu	Unmarried	Private School	9	Nuclear	7	=>5 Member	Literate	Non agriculture	Agriculture	Tap water (public and private tap)	Yes	13	Abnormal Menstrual Cycle	Normal Menstrual Bleeding	No	Less than 3 times	Water only	Yes	Yes	No	No	No Skipping Meal	No	No	Yes	Yes	I do sometimes	No	Unknowledgeable	Unknowledgeable	Knowledgeable	No	Not Taking Iron and Folic Acid	Non vegetarian	Yes	No	Yes	Yes	Yes	Yes	Yes	Yes	7	Food Diversity
H27	H27	12	11 to 15	Disadvantage Ethnic Groups	Hindu	Unmarried	Private School	9	Nuclear	4	<5 Member	Literate	Non agriculture	Non agriculture	Tap water (public and private tap)	Yes	12	Abnormal Menstrual Cycle	Normal Menstrual Bleeding	Yes	More than 3 times	Soap and water both	Yes	No	No Habit Of Drinking Tea	No	No Skipping Meal	No	Yes	Yes	Yes	Always do	No	Unknowledgeable	Unknowledgeable	Knowledgeable	No	Not Taking Iron and Folic Acid	Non vegetarian	Yes	No	Yes	Yes	Yes	Yes	Yes	Yes	7	Food Diversity
H28	H28	15	15 to 19	Disadvantage Ethnic Groups	Hindu	Unmarried	Private School	9	Nuclear	4	<5 Member	Literate	Non agriculture	Non agriculture	Tap water (public and private tap)	Yes	11	Normal Menstrual Cycle	Normal Menstrual Bleeding	Yes	Less than 3 times	Soap and water both	Yes	No	No Habit Of Drinking Tea	Yes	Health conscious	No	No	Yes	Yes	I do sometimes	No	Unknowledgeable	Unknowledgeable	Unknowledgeable	No	Not Taking Iron and Folic Acid	Non vegetarian	No	No	No	Yes	Yes	Yes	No	Yes	4	Absence of Food Diversity
H29	H29	14	11 to 15	Disadvantage Ethnic Groups	Hindu	Unmarried	Private School	9	Nuclear	3	<5 Member	Literate	Agriculture	Non agriculture	Tap water (public and private tap)	Yes	11	Normal Menstrual Cycle	Normal Menstrual Bleeding	Yes	Less than 3 times	Soap and water both	Yes	No	No Habit Of Drinking Tea	Yes	Health conscious	No	No	No	Yes	I do sometimes	No	Unknowledgeable	Unknowledgeable	Unknowledgeable	No	Not Taking Iron and Folic Acid	Non vegetarian	No	No	Yes	No	Yes	Yes	Yes	Yes	5	Food Diversity
H3	H3	13	11 to 15	Disadvantage Ethnic Groups	Hindu	Unmarried	Private School	8	Nuclear	4	<5 Member	Literate	Agriculture	Non agriculture	Tap water (public and private tap)	Yes	12	Normal Menstrual Cycle	Abnormal Menstrual Bleeding	Yes	Less than 3 times	Soap and water both	Yes	Yes	No	No	No Skipping Meal	No	No	No	Yes	I do sometimes	No	Knowledgeable	Unknowledgeable	Unknowledgeable	No	Not Taking Iron and Folic Acid	Non vegetarian	Yes	Yes	Yes	Yes	Yes	Yes	Yes	Yes	8	Food Diversity
H30	H30	14	11 to 15	Disadvantage Ethnic Groups	Non Hindu	Unmarried	Private School	9	Joint/Extended	5	=>5 Member	Literate	Non agriculture	Non agriculture	Surface water (river, dams, ponds, streams, springs)	Yes	11	Normal Menstrual Cycle	Normal Menstrual Bleeding	Yes	Less than 3 times	Soap and water both	Yes	Yes	No	Yes	Non Health conscious	No	No	Yes	Yes	I do sometimes	No	Unknowledgeable	Unknowledgeable	Unknowledgeable	No	Not Taking Iron and Folic Acid	Non vegetarian	Yes	No	Yes	Yes	Yes	Yes	Yes	Yes	7	Food Diversity
H31	H31	14	11 to 15	Disadvantage Ethnic Groups	Hindu	Unmarried	Private School	9	Joint/Extended	5	=>5 Member	Literate	Non agriculture	Non agriculture	Surface water (river, dams, ponds, streams, springs)	Yes	12	Normal Menstrual Cycle	Normal Menstrual Bleeding	Yes	Less than 3 times	Water only	Yes	Yes	No	Yes	Non Health conscious	No	No	Yes	No	No Habit of Lemon or Fresh Pickle	No	Unknowledgeable	Unknowledgeable	Unknowledgeable	No	Not Taking Iron and Folic Acid	Non vegetarian	Yes	No	Yes	Yes	Yes	No	No	Yes	5	Food Diversity
H32	H32	14	11 to 15	Disadvantage Ethnic Groups	Hindu	Unmarried	Private School	10	Joint/Extended	5	=>5 Member	Literate	Non agriculture	Non agriculture	Surface water (river, dams, ponds, streams, springs)	Yes	14	Normal Menstrual Cycle	Normal Menstrual Bleeding	Yes	Less than 3 times	Soap and water both	Yes	No	No Habit Of Drinking Tea	Yes	Health conscious	No	No	No	Yes	I do sometimes	No	Knowledgeable	Unknowledgeable	Unknowledgeable	No	Not Taking Iron and Folic Acid	Non vegetarian	Yes	No	Yes	Yes	Yes	Yes	Yes	Yes	7	Food Diversity
H33	H33	15	15 to 19	Disadvantage Ethnic Groups	Hindu	Unmarried	Private School	10	Nuclear	4	<5 Member	Literate	Agriculture	Non agriculture	Surface water (river, dams, ponds, streams, springs)	Yes	12	Normal Menstrual Cycle	Normal Menstrual Bleeding	Yes	More than 3 times	Soap and water both	Yes	No	No Habit Of Drinking Tea	Yes	Non Health conscious	No	No	No	Yes	I do sometimes	No	Unknowledgeable	Unknowledgeable	Unknowledgeable	No	Not Taking Iron and Folic Acid	Non vegetarian	Yes	Yes	No	Yes	Yes	Yes	Yes	Yes	7	Food Diversity
H34	H34	15	15 to 19	Disadvantage Ethnic Groups	Hindu	Unmarried	Private School	10	Nuclear	4	<5 Member	Literate	Agriculture	Non agriculture	Surface water (river, dams, ponds, streams, springs)	Yes	10	Normal Menstrual Cycle	Normal Menstrual Bleeding	Yes	Less than 3 times	Soap and water both	Yes	No	No Habit Of Drinking Tea	Yes	Non Health conscious	No	No	No	Yes	I do sometimes	No	Knowledgeable	Unknowledgeable	Unknowledgeable	No	Not Taking Iron and Folic Acid	Non vegetarian	Yes	Yes	Yes	Yes	Yes	Yes	Yes	Yes	8	Food Diversity
H35	H35	14	11 to 15	Disadvantage Ethnic Groups	Non Hindu	Unmarried	Private School	9	Joint/Extended	7	=>5 Member	Literate	Agriculture	Non agriculture	Tap water (public and private tap)	Yes	13	Normal Menstrual Cycle	Normal Menstrual Bleeding	Yes	More than 3 times	Soap and water both	Yes	No	No Habit Of Drinking Tea	Yes	Non Health conscious	No	No	No	Yes	I do sometimes	No	Unknowledgeable	Knowledgeable	Unknowledgeable	No	Not Taking Iron and Folic Acid	Non vegetarian	Yes	No	No	Yes	No	Yes	Yes	Yes	5	Food Diversity
H36	H36	14	11 to 15	Disadvantage Ethnic Groups	Hindu	Unmarried	Private School	9	Joint/Extended	9	=>5 Member	Literate	Agriculture	Non agriculture	Tap water (public and private tap)	Yes	11	Normal Menstrual Cycle	Normal Menstrual Bleeding	Yes	More than 3 times	Soap and water both	Yes	No	No Habit Of Drinking Tea	No	No Skipping Meal	No	No	No	Yes	I do sometimes	Yes	Unknowledgeable	Unknowledgeable	Unknowledgeable	No	Not Taking Iron and Folic Acid	Non vegetarian	No	No	Yes	Yes	Yes	Yes	Yes	Yes	6	Food Diversity
H37	H37	13	11 to 15	Disadvantage Ethnic Groups	Hindu	Unmarried	Private School	9	Joint/Extended	8	=>5 Member	Literate	Agriculture	Non agriculture	Tap water (public and private tap)	Yes	11	Normal Menstrual Cycle	Normal Menstrual Bleeding	Yes	Less than 3 times	Soap and water both	Yes	No	No Habit Of Drinking Tea	No	No Skipping Meal	No	No	Yes	Yes	I do sometimes	No	Knowledgeable	Knowledgeable	Unknowledgeable	No	Not Taking Iron and Folic Acid	Non vegetarian	Yes	Yes	Yes	Yes	Yes	Yes	Yes	Yes	8	Food Diversity
H38	H38	13	11 to 15	Disadvantage Ethnic Groups	Hindu	Unmarried	Private School	9	Joint/Extended	4	<5 Member	Literate	Non agriculture	Non agriculture	Surface water (river, dams, ponds, streams, springs)	Yes	12	Normal Menstrual Cycle	Abnormal Menstrual Bleeding	Yes	More than 3 times	Soap and water both	Yes	No	No Habit Of Drinking Tea	Yes	Non Health conscious	No	No	Yes	Yes	Always do	Yes	Unknowledgeable	Knowledgeable	Knowledgeable	No	Not Taking Iron and Folic Acid	Non vegetarian	Yes	No	Yes	Yes	Yes	No	Yes	Yes	6	Food Diversity
H39	H39	14	11 to 15	Disadvantage Ethnic Groups	Hindu	Unmarried	Private School	9	Nuclear	4	<5 Member	Literate	Non agriculture	Non agriculture	Surface water (river, dams, ponds, streams, springs)	Yes	10	Normal Menstrual Cycle	Normal Menstrual Bleeding	Yes	More than 3 times	Soap and water both	Yes	No	No Habit Of Drinking Tea	Yes	Non Health conscious	No	No	No	Yes	I do sometimes	No	Knowledgeable	Knowledgeable	Knowledgeable	No	Not Taking Iron and Folic Acid	Non vegetarian	Yes	No	Yes	Yes	No	No	Yes	Yes	5	Food Diversity
H4	H4	13	11 to 15	Disadvantage Ethnic Groups	Hindu	Unmarried	Private School	8	Joint/Extended	5	=>5 Member	Literate	Non agriculture	Non agriculture	Tap water (public and private tap)	Yes	12	Normal Menstrual Cycle	Normal Menstrual Bleeding	Yes	Less than 3 times	Soap and water both	Yes	No	No Habit Of Drinking Tea	No	No Skipping Meal	No	No	No	Yes	I do sometimes	No	Knowledgeable	Unknowledgeable	Unknowledgeable	No	Not Taking Iron and Folic Acid	Non vegetarian	Yes	No	Yes	Yes	Yes	Yes	Yes	Yes	7	Food Diversity
H5	H5	13	11 to 15	Disadvantage Ethnic Groups	Hindu	Unmarried	Private School	8	Joint/Extended	11	=>5 Member	Literate	Agriculture	Non agriculture	Tap water (public and private tap)	Yes	11	Normal Menstrual Cycle	Abnormal Menstrual Bleeding	Yes	Less than 3 times	Soap and water both	Yes	Yes	No	No	No Skipping Meal	No	No	No	Yes	Always do	No	Unknowledgeable	Unknowledgeable	Unknowledgeable	No	Not Taking Iron and Folic Acid	Non vegetarian	Yes	No	Yes	Yes	Yes	Yes	Yes	Yes	7	Food Diversity
H6	H6	13	11 to 15	Disadvantage Ethnic Groups	Hindu	Unmarried	Private School	8	Joint/Extended	6	=>5 Member	Literate	Agriculture	Agriculture	Tap water (public and private tap)	Yes	10	Normal Menstrual Cycle	Normal Menstrual Bleeding	Yes	Less than 3 times	Soap and water both	Yes	No	No Habit Of Drinking Tea	No	No Skipping Meal	No	No	No	Yes	I do sometimes	No	Knowledgeable	Unknowledgeable	Unknowledgeable	No	Not Taking Iron and Folic Acid	Non vegetarian	Yes	No	Yes	No	Yes	Yes	Yes	Yes	6	Food Diversity
H7	H7	14	11 to 15	Disadvantage Ethnic Groups	Hindu	Unmarried	Private School	8	Nuclear	4	<5 Member	Literate	Non agriculture	Non agriculture	Tap water (public and private tap)	Yes	12	Normal Menstrual Cycle	Normal Menstrual Bleeding	Yes	Less than 3 times	Soap and water both	Yes	No	No Habit Of Drinking Tea	Yes	Non Health conscious	No	No	Yes	Yes	I do sometimes	No	Knowledgeable	Knowledgeable	Unknowledgeable	No	Not Taking Iron and Folic Acid	Non vegetarian	Yes	No	No	Yes	Yes	Yes	Yes	Yes	6	Food Diversity
H8	H8	13	11 to 15	Disadvantage Ethnic Groups	Hindu	Unmarried	Private School	8	Joint/Extended	7	=>5 Member	Literate	Agriculture	Agriculture	Surface water (river, dams, ponds, streams, springs)	Yes	12	Normal Menstrual Cycle	Normal Menstrual Bleeding	Yes	Less than 3 times	Soap and water both	Yes	No	No Habit Of Drinking Tea	Yes	Non Health conscious	No	No	No	Yes	I do sometimes	No	Unknowledgeable	Unknowledgeable	Unknowledgeable	No	Not Taking Iron and Folic Acid	Non vegetarian	Yes	No	Yes	Yes	Yes	Yes	Yes	Yes	7	Food Diversity
H9	H9	14	11 to 15	Disadvantage Ethnic Groups	Hindu	Unmarried	Private School	10	Nuclear	4	<5 Member	Literate	Agriculture	Non agriculture	Tap water (public and private tap)	Yes	12	Abnormal Menstrual Cycle	Abnormal Menstrual Bleeding	Yes	Less than 3 times	Soap and water both	Yes	Yes	No	No	No Skipping Meal	No	No	No	Yes	I do sometimes	No	Unknowledgeable	Unknowledgeable	Unknowledgeable	No	Not Taking Iron and Folic Acid	Non vegetarian	No	No	Yes	Yes	Yes	Yes	Yes	Yes	6	Food Diversity
T1	T1	16	15 to 19	Disadvantage Ethnic Groups	Hindu	Unmarried	Government School	10	Joint/Extended	4	<5 Member	Literate	Agriculture	Non agriculture	Tap water (public and private tap)	Yes	12	Normal Menstrual Cycle	Normal Menstrual Bleeding	Yes	More than 3 times	Soap and water both	Yes	Yes	No	No	No Skipping Meal	No	No	No	Yes	I do sometimes	No	Unknowledgeable	Unknowledgeable	Unknowledgeable	Yes	Less than 26 weeks	Non vegetarian	Yes	Yes	No	Yes	No	Yes	Yes	Yes	6	Food Diversity
T10	T10	14	11 to 15	Disadvantage Ethnic Groups	Hindu	Unmarried	Government School	9	Nuclear	4	<5 Member	Literate	Agriculture	Non agriculture	Tap water (public and private tap)	Yes	12	Normal Menstrual Cycle	Normal Menstrual Bleeding	Yes	More than 3 times	Soap and water both	Yes	No	No Habit Of Drinking Tea	Yes	Non Health conscious	No	No	No	Yes	Always do	No	Unknowledgeable	Unknowledgeable	Unknowledgeable	No	Not Taking Iron and Folic Acid	Non vegetarian	Yes	Yes	Yes	Yes	Yes	Yes	Yes	Yes	8	Food Diversity
T11	T11	15	15 to 19	Advantaged Ethnic Groups	Hindu	Unmarried	Government School	9	Joint/Extended	5	=>5 Member	Literate	Non agriculture	Non agriculture	Tap water (public and private tap)	Yes	9	Abnormal Menstrual Cycle	Normal Menstrual Bleeding	Yes	More than 3 times	Soap and water both	Yes	No	No Habit Of Drinking Tea	Yes	Non Health conscious	No	No	No	Yes	Always do	No	Unknowledgeable	Unknowledgeable	Unknowledgeable	Yes	26 weeks or More	Non vegetarian	Yes	Yes	Yes	Yes	Yes	Yes	Yes	Yes	8	Food Diversity
T12	T12	13	11 to 15	Disadvantage Ethnic Groups	Hindu	Unmarried	Government School	9	Nuclear	4	<5 Member	Literate	Agriculture	Non agriculture	Tap water (public and private tap)	No	Not In Menarche	Not In Menarche	Not In Menarche	Yes	Less than 3 times	Soap and water both	Yes	Yes	No	No	No Skipping Meal	No	No	No	Yes	I do sometimes	No	Unknowledgeable	Unknowledgeable	Knowledgeable	No	Not Taking Iron and Folic Acid	Non vegetarian	Yes	Yes	Yes	Yes	Yes	Yes	Yes	Yes	8	Food Diversity
T13	T13	15	15 to 19	Disadvantage Ethnic Groups	Hindu	Unmarried	Government School	9	Joint/Extended	6	=>5 Member	Literate	Agriculture	Non agriculture	Tap water (public and private tap)	Yes	12	Normal Menstrual Cycle	Normal Menstrual Bleeding	Yes	More than 3 times	Soap and water both	Yes	No	No Habit Of Drinking Tea	Yes	Health conscious	No	No	Yes	Yes	I do sometimes	No	Knowledgeable	Unknowledgeable	Unknowledgeable	No	Not Taking Iron and Folic Acid	Non vegetarian	Yes	No	Yes	No	Yes	Yes	Yes	Yes	6	Food Diversity
T14	T14	15	15 to 19	Disadvantage Ethnic Groups	Hindu	Unmarried	Government School	9	Joint/Extended	4	<5 Member	Literate	Agriculture	Non agriculture	Tap water (public and private tap)	Yes	13	Normal Menstrual Cycle	Normal Menstrual Bleeding	Yes	More than 3 times	Soap and water both	Yes	No	No Habit Of Drinking Tea	No	No Skipping Meal	Yes	No	Yes	Yes	I do sometimes	No	Knowledgeable	Unknowledgeable	Knowledgeable	Yes	26 weeks or More	Non vegetarian	Yes	Other Than Non Vegetarian	Yes	No	Yes	Yes	Yes	Yes	6	Food Diversity
T15	T15	13	11 to 15	Advantaged Ethnic Groups	Hindu	Unmarried	Government School	9	Joint/Extended	5	=>5 Member	Literate	Agriculture	Non agriculture	Tap water (public and private tap)	Yes	12	Normal Menstrual Cycle	Abnormal Menstrual Bleeding	Yes	More than 3 times	Soap and water both	Yes	Yes	No	Yes	Non Health conscious	No	No	Yes	Yes	I do sometimes	No	Unknowledgeable	Unknowledgeable	Unknowledgeable	No	Not Taking Iron and Folic Acid	Non vegetarian	Yes	No	No	Yes	Yes	Yes	Yes	Yes	6	Food Diversity
T16	T16	17	15 to 19	Disadvantage Ethnic Groups	Hindu	Unmarried	Government School	9	Joint/Extended	4	<5 Member	Literate	Agriculture	Agriculture	Tap water (public and private tap)	Yes	15	Normal Menstrual Cycle	Normal Menstrual Bleeding	Yes	More than 3 times	Soap and water both	Yes	No	No Habit Of Drinking Tea	Yes	Health conscious	No	No	No	Yes	I do sometimes	No	Knowledgeable	Knowledgeable	Knowledgeable	Yes	26 weeks or More	Non vegetarian	Yes	Yes	Yes	No	Yes	Yes	Yes	Yes	7	Food Diversity
T17	T17	13	11 to 15	Disadvantage Ethnic Groups	Hindu	Unmarried	Government School	9	Nuclear	4	<5 Member	Literate	Agriculture	Agriculture	Tap water (public and private tap)	Yes	11	Normal Menstrual Cycle	Abnormal Menstrual Bleeding	Yes	Less than 3 times	Soap and water both	Yes	Yes	No	Yes	Non Health conscious	No	No	Yes	Yes	I do sometimes	No	Unknowledgeable	Unknowledgeable	Unknowledgeable	Yes	Less than 26 weeks	Non vegetarian	Yes	Yes	Yes	Yes	Yes	Yes	Yes	Yes	8	Food Diversity
T18	T18	14	11 to 15	Disadvantage Ethnic Groups	Hindu	Unmarried	Government School	9	Nuclear	4	<5 Member	Literate	Agriculture	Non agriculture	Tap water (public and private tap)	Yes	13	Normal Menstrual Cycle	Normal Menstrual Bleeding	Yes	Less than 3 times	Soap and water both	Yes	Yes	No	Yes	Non Health conscious	No	No	Yes	Yes	I do sometimes	No	Knowledgeable	Unknowledgeable	Unknowledgeable	No	Not Taking Iron and Folic Acid	Non vegetarian	Yes	Yes	Yes	Yes	Yes	Yes	Yes	Yes	8	Food Diversity
T19	T19	16	15 to 19	Disadvantage Ethnic Groups	Hindu	Unmarried	Government School	9	Joint/Extended	5	=>5 Member	Illiterate	Agriculture	Agriculture	Tap water (public and private tap)	Yes	14	Abnormal Menstrual Cycle	Abnormal Menstrual Bleeding	Yes	Less than 3 times	Soap and water both	Yes	No	No Habit Of Drinking Tea	No	No Skipping Meal	No	No	No	No	No Habit of Lemon or Fresh Pickle	No	Knowledgeable	Unknowledgeable	Unknowledgeable	Yes	Less than 26 weeks	Non vegetarian	No	No	Yes	Yes	Yes	Yes	Yes	Yes	6	Food Diversity
T2	T2	16	15 to 19	Disadvantage Ethnic Groups	Hindu	Unmarried	Government School	10	Nuclear	5	=>5 Member	Literate	Agriculture	Non agriculture	Tap water (public and private tap)	Yes	11	Normal Menstrual Cycle	Normal Menstrual Bleeding	Yes	Less than 3 times	Soap and water both	Yes	Yes	No	Yes	Non Health conscious	No	No	Yes	Yes	I do sometimes	No	Unknowledgeable	Unknowledgeable	Unknowledgeable	Yes	26 weeks or More	Non vegetarian	Yes	Yes	Yes	Yes	Yes	Yes	Yes	Yes	8	Food Diversity
T2	T2	16	15 to 19	Disadvantage Ethnic Groups	Hindu	Unmarried	Government School	10	Nuclear	5	=>5 Member	Literate	Agriculture	Non agriculture	Tap water (public and private tap)	Yes	11	Normal Menstrual Cycle	Normal Menstrual Bleeding	Yes	Less than 3 times	Soap and water both	Yes	Yes	No	Yes	Non Health conscious	No	No	Yes	Yes	I do sometimes	No	Unknowledgeable	Unknowledgeable	Unknowledgeable	Yes	26 weeks or More	Non vegetarian	Yes	Yes	Yes	Yes	Yes	Yes	Yes	Yes	8	Food Diversity
T20	T20	15	15 to 19	Disadvantage Ethnic Groups	Hindu	Unmarried	Government School	8	Joint/Extended	8	=>5 Member	Literate	Agriculture	Non agriculture	Tap water (public and private tap)	Yes	13	Abnormal Menstrual Cycle	Normal Menstrual Bleeding	Yes	More than 3 times	Soap and water both	Yes	No	No Habit Of Drinking Tea	Yes	Non Health conscious	No	No	No	Yes	Always do	No	Unknowledgeable	Unknowledgeable	Unknowledgeable	No	Not Taking Iron and Folic Acid	Non vegetarian	Yes	Yes	Yes	Yes	Yes	Yes	Yes	Yes	8	Food Diversity
T21	T21	15	15 to 19	Disadvantage Ethnic Groups	Non Hindu	Unmarried	Government School	10	Nuclear	3	<5 Member	Illiterate	Agriculture	Non agriculture	Surface water (river, dams, ponds, streams, springs)	Yes	11	Abnormal Menstrual Cycle	Abnormal Menstrual Bleeding	Yes	Less than 3 times	Soap and water both	No	No	No Habit Of Drinking Tea	Yes	Non Health conscious	No	No	No	Yes	I do sometimes	No	Unknowledgeable	Unknowledgeable	Unknowledgeable	Yes	Less than 26 weeks	Non vegetarian	No	Yes	Yes	Yes	Yes	Yes	Yes	Yes	7	Food Diversity
T22	T22	14	11 to 15	Disadvantage Ethnic Groups	Hindu	Unmarried	Government School	9	Joint/Extended	5	=>5 Member	Literate	Agriculture	Death	Tap water (public and private tap)	Yes	10	Abnormal Menstrual Cycle	Abnormal Menstrual Bleeding	Yes	Less than 3 times	Soap and water both	Yes	No	No Habit Of Drinking Tea	Yes	Non Health conscious	No	No	No	Yes	I do sometimes	No	Knowledgeable	Unknowledgeable	Knowledgeable	Yes	26 weeks or More	Non vegetarian	No	No	Yes	Yes	Yes	Yes	Yes	Yes	6	Food Diversity
T23	T23	14	11 to 15	Advantaged Ethnic Groups	Hindu	Unmarried	Government School	9	Nuclear	3	<5 Member	Illiterate	Agriculture	Agriculture	Tap water (public and private tap)	Yes	14	Abnormal Menstrual Cycle	Normal Menstrual Bleeding	Yes	More than 3 times	Soap and water both	Yes	Yes	No	Yes	Non Health conscious	No	No	No	Yes	Always do	No	Unknowledgeable	Unknowledgeable	Unknowledgeable	No	Not Taking Iron and Folic Acid	Vegetarian	Other Than Non Vegetarian	Other Than Non Vegetarian	Other Than Non Vegetarian	Yes	No	Yes	Yes	Yes	4	Absence of Food Diversity
T24	T24	15	15 to 19	Disadvantage Ethnic Groups	Non Hindu	Unmarried	Government School	10	Joint/Extended	4	<5 Member	Illiterate	Non agriculture	Non agriculture	Tap water (public and private tap)	Yes	12	Abnormal Menstrual Cycle	Normal Menstrual Bleeding	Yes	Less than 3 times	Soap and water both	Yes	No	No Habit Of Drinking Tea	Yes	Non Health conscious	No	No	No	Yes	I do sometimes	No	Unknowledgeable	Unknowledgeable	Unknowledgeable	Yes	Less than 26 weeks	Non vegetarian	Yes	Yes	Yes	Yes	Yes	Yes	Yes	Yes	4	Absence of Food Diversity
T25	T25	13	11 to 15	Disadvantage Ethnic Groups	Non Hindu	Unmarried	Government School	9	Nuclear	4	<5 Member	Literate	Agriculture	Agriculture	Surface water (river, dams, ponds, streams, springs)	Yes	11	Normal Menstrual Cycle	Normal Menstrual Bleeding	Yes	Less than 3 times	Soap and water both	Yes	Yes	No	Yes	Non Health conscious	No	No	Yes	Yes	I do sometimes	No	Knowledgeable	Unknowledgeable	Knowledgeable	Yes	26 weeks or More	Non vegetarian	Yes	Yes	Yes	Yes	Yes	Yes	Yes	Yes	8	Food Diversity
T26	T26	15	15 to 19	Disadvantage Ethnic Groups	Hindu	Unmarried	Government School	9	Nuclear	4	<5 Member	Illiterate	Agriculture	Agriculture	Surface water (river, dams, ponds, streams, springs)	Yes	13	Normal Menstrual Cycle	Normal Menstrual Bleeding	Yes	More than 3 times	Soap and water both	Yes	No	No Habit Of Drinking Tea	Yes	Non Health conscious	No	No	Yes	Yes	I do sometimes	No	Knowledgeable	Unknowledgeable	Unknowledgeable	Yes	26 weeks or More	Non vegetarian	Yes	Yes	Yes	Yes	Yes	Yes	Yes	Yes	8	Food Diversity
T28	T28	12	11 to 15	Disadvantage Ethnic Groups	Non Hindu	Unmarried	Government School	9	Joint/Extended	8	=>5 Member	Illiterate	Non agriculture	Non agriculture	Tap water (public and private tap)	Yes	11	Normal Menstrual Cycle	Normal Menstrual Bleeding	Yes	More than 3 times	Soap and water both	Yes	Yes	No	Yes	Non Health conscious	No	No	No	Yes	I do sometimes	No	Unknowledgeable	Unknowledgeable	Unknowledgeable	Yes	26 weeks or More	Non vegetarian	Yes	No	Yes	Yes	No	Yes	Yes	Yes	6	Food Diversity
T29	T29	14	11 to 15	Disadvantage Ethnic Groups	Hindu	Unmarried	Government School	10	Nuclear	4	<5 Member	Literate	Agriculture	Non agriculture	Tap water (public and private tap)	Yes	12	Normal Menstrual Cycle	Normal Menstrual Bleeding	Yes	Less than 3 times	Soap and water both	Yes	No	No Habit Of Drinking Tea	Yes	Non Health conscious	No	No	No	Yes	I do sometimes	No	Knowledgeable	Knowledgeable	Unknowledgeable	Yes	26 weeks or More	Vegetarian	Other Than Non Vegetarian	Other Than Non Vegetarian	Yes	Yes	Yes	Yes	Yes	Yes	6	Food Diversity
T3	T3	15	15 to 19	Disadvantage Ethnic Groups	Hindu	Unmarried	Government School	10	Nuclear	4	<5 Member	Literate	Agriculture	Non agriculture	Surface water (river, dams, ponds, streams, springs)	Yes	13	Normal Menstrual Cycle	Normal Menstrual Bleeding	Yes	Less than 3 times	Soap and water both	Yes	Yes	Yes	No	No Skipping Meal	No	No	Yes	Yes	Always do	No	Unknowledgeable	Unknowledgeable	Unknowledgeable	Yes	26 weeks or More	Non vegetarian	Yes	No	Yes	Yes	Yes	Yes	Yes	Yes	7	Food Diversity
T30	T30	15	15 to 19	Disadvantage Ethnic Groups	Hindu	Unmarried	Government School	10	Nuclear	5	=>5 Member	Literate	Agriculture	Non agriculture	Surface water (river, dams, ponds, streams, springs)	Yes	12	Normal Menstrual Cycle	Normal Menstrual Bleeding	No	More than 3 times	Soap and water both	Yes	Yes	No	Yes	Non Health conscious	No	No	Yes	Yes	I do sometimes	No	Unknowledgeable	Unknowledgeable	Unknowledgeable	No	Not Taking Iron and Folic Acid	Vegetarian	Other Than Non Vegetarian	Other Than Non Vegetarian	No	Yes	Yes	Yes	Yes	Yes	5	Food Diversity
T31	T31	15	15 to 19	Advantaged Ethnic Groups	Hindu	Unmarried	Government School	9	Nuclear	4	<5 Member	Literate	Agriculture	Agriculture	Tap water (public and private tap)	Yes	14	Normal Menstrual Cycle	Normal Menstrual Bleeding	Yes	Less than 3 times	Soap and water both	Yes	No	No Habit Of Drinking Tea	No	No Skipping Meal	No	No	No	Yes	I do sometimes	No	Knowledgeable	Knowledgeable	Knowledgeable	Yes	26 weeks or More	Non vegetarian	Yes	Yes	Yes	Yes	Yes	Yes	Yes	Yes	8	Food Diversity
T32	T32	16	15 to 19	Disadvantage Ethnic Groups	Hindu	Unmarried	Government School	9	Nuclear	4	<5 Member	Literate	Agriculture	Agriculture	Tap water (public and private tap)	Yes	12	Normal Menstrual Cycle	Normal Menstrual Bleeding	Yes	More than 3 times	Soap and water both	Yes	Yes	No	No	No Skipping Meal	No	No	Yes	Yes	I do sometimes	No	Knowledgeable	Unknowledgeable	Knowledgeable	Yes	26 weeks or More	Non vegetarian	Yes	Yes	Yes	Yes	Yes	Yes	Yes	Yes	8	Food Diversity
T33	T33	15	15 to 19	Disadvantage Ethnic Groups	Hindu	Unmarried	Government School	10	Nuclear	4	<5 Member	Literate	Agriculture	Non agriculture	Surface water (river, dams, ponds, streams, springs)	Yes	12	Abnormal Menstrual Cycle	Normal Menstrual Bleeding	Yes	Less than 3 times	Soap and water both	Yes	No	No Habit Of Drinking Tea	Yes	Non Health conscious	No	No	Yes	Yes	I do sometimes	No	Unknowledgeable	Unknowledgeable	Unknowledgeable	No	Not Taking Iron and Folic Acid	Non vegetarian	Yes	No	Yes	Yes	Yes	Yes	Yes	Yes	4	Absence of Food Diversity
T34	T34	13	11 to 15	Advantaged Ethnic Groups	Hindu	Unmarried	Government School	10	Joint/Extended	5	=>5 Member	Literate	Agriculture	Agriculture	Surface water (river, dams, ponds, streams, springs)	Yes	12	Normal Menstrual Cycle	Normal Menstrual Bleeding	Yes	More than 3 times	Soap and water both	Yes	Yes	No	Yes	Non Health conscious	No	No	No	Yes	I do sometimes	No	Unknowledgeable	Unknowledgeable	Unknowledgeable	Yes	Less than 26 weeks	Non vegetarian	Yes	No	Yes	Yes	Yes	Yes	Yes	Yes	3	Absence of Food Diversity
T35	T35	15	15 to 19	Disadvantage Ethnic Groups	Hindu	Unmarried	Government School	10	Nuclear	4	<5 Member	Illiterate	Agriculture	Non agriculture	Tap water (public and private tap)	Yes	11	Normal Menstrual Cycle	Normal Menstrual Bleeding	Yes	More than 3 times	Soap and water both	Yes	No	No Habit Of Drinking Tea	Yes	Non Health conscious	No	No	Yes	Yes	I do sometimes	No	Unknowledgeable	Unknowledgeable	Unknowledgeable	Yes	Less than 26 weeks	Non vegetarian	Yes	No	Yes	No	Yes	Yes	Yes	Yes	4	Absence of Food Diversity
T36	T36	14	11 to 15	Disadvantage Ethnic Groups	Non Hindu	Unmarried	Government School	9	Joint/Extended	10	=>5 Member	Literate	Agriculture	Agriculture	Surface water (river, dams, ponds, streams, springs)	Yes	13	Normal Menstrual Cycle	Abnormal Menstrual Bleeding	Yes	More than 3 times	Soap and water both	Yes	No	No Habit Of Drinking Tea	No	No Skipping Meal	No	No	Yes	Yes	I do sometimes	No	Unknowledgeable	Unknowledgeable	Unknowledgeable	Yes	26 weeks or More	Non vegetarian	Yes	Yes	Yes	No	Yes	Yes	Yes	Yes	7	Food Diversity
T37	T37	16	15 to 19	Disadvantage Ethnic Groups	Hindu	Unmarried	Government School	9	Joint/Extended	4	<5 Member	Literate	Agriculture	Non agriculture	Tap water (public and private tap)	Yes	12	Abnormal Menstrual Cycle	Normal Menstrual Bleeding	Yes	More than 3 times	Soap and water both	Yes	No	No Habit Of Drinking Tea	Yes	Non Health conscious	No	No	Yes	Yes	I do sometimes	No	Unknowledgeable	Unknowledgeable	Unknowledgeable	Yes	26 weeks or More	Non vegetarian	Yes	Yes	No	No	Yes	No	No	Yes	4	Absence of Food Diversity
T38	T38	14	11 to 15	Advantaged Ethnic Groups	Hindu	Unmarried	Government School	9	Joint/Extended	4	<5 Member	Literate	Non agriculture	Non agriculture	Surface water (river, dams, ponds, streams, springs)	Yes	12	Normal Menstrual Cycle	Abnormal Menstrual Bleeding	Yes	More than 3 times	Soap and water both	Yes	Yes	No	Yes	Non Health conscious	No	No	Yes	Yes	I do sometimes	No	Unknowledgeable	Unknowledgeable	Unknowledgeable	Yes	26 weeks or More	Non vegetarian	No	No	No	Yes	Yes	Yes	Yes	Yes	5	Food Diversity
T39	T39	15	15 to 19	Disadvantage Ethnic Groups	Hindu	Unmarried	Government School	10	Nuclear	4	<5 Member	Illiterate	Agriculture	Agriculture	Surface water (river, dams, ponds, streams, springs)	Yes	12	Normal Menstrual Cycle	Normal Menstrual Bleeding	Yes	Less than 3 times	Soap and water both	Yes	No	No Habit Of Drinking Tea	No	No Skipping Meal	No	No	Yes	Yes	I do sometimes	No	Unknowledgeable	Unknowledgeable	Unknowledgeable	No	Not Taking Iron and Folic Acid	Non vegetarian	Yes	No	Yes	Yes	No	Yes	Yes	Yes	6	Food Diversity
T4	T4	14	11 to 15	Disadvantage Ethnic Groups	Hindu	Unmarried	Government School	10	Joint/Extended	6	=>5 Member	Literate	Non agriculture	Non agriculture	Surface water (river, dams, ponds, streams, springs)	Yes	12	Normal Menstrual Cycle	Normal Menstrual Bleeding	Yes	More than 3 times	Soap and water both	Yes	Yes	No	Yes	Health conscious	No	No	Yes	Yes	I do sometimes	No	Unknowledgeable	Unknowledgeable	Unknowledgeable	Yes	Less than 26 weeks	Non vegetarian	Yes	No	Yes	No	Yes	Yes	Yes	Yes	4	Absence of Food Diversity
T41	T41	14	11 to 15	Advantaged Ethnic Groups	Hindu	Unmarried	Government School	10	Joint/Extended	6	=>5 Member	Literate	Non agriculture	Agriculture	Surface water (river, dams, ponds, streams, springs)	Yes	13	Normal Menstrual Cycle	Normal Menstrual Bleeding	Yes	More than 3 times	Soap and water both	Yes	No	No Habit Of Drinking Tea	No	No Skipping Meal	No	No	No	Yes	I do sometimes	No	Unknowledgeable	Unknowledgeable	Knowledgeable	Yes	26 weeks or More	Non vegetarian	Yes	No	Yes	Yes	Yes	Yes	Yes	Yes	7	Food Diversity
T42	T42	14	11 to 15	Disadvantage Ethnic Groups	Non Hindu	Unmarried	Government School	9	Joint/Extended	6	=>5 Member	Literate	Agriculture	Non agriculture	Tap water (public and private tap)	Yes	12	Normal Menstrual Cycle	Normal Menstrual Bleeding	Yes	Less than 3 times	Soap and water both	Yes	No	No Habit Of Drinking Tea	No	No Skipping Meal	No	No	No	Yes	I do sometimes	No	Knowledgeable	Unknowledgeable	Unknowledgeable	Yes	26 weeks or More	Non vegetarian	Yes	Yes	Yes	No	No	Yes	Yes	Yes	6	Food Diversity
T43	T43	14	11 to 15	Disadvantage Ethnic Groups	Non Hindu	Unmarried	Government School	9	Nuclear	7	=>5 Member	Literate	Non agriculture	Non agriculture	Tap water (public and private tap)	Yes	13	Abnormal Menstrual Cycle	Abnormal Menstrual Bleeding	Yes	More than 3 times	Soap and water both	Yes	No	No Habit Of Drinking Tea	Yes	Non Health conscious	No	No	No	Yes	I do sometimes	No	Unknowledgeable	Unknowledgeable	Unknowledgeable	Yes	26 weeks or More	Non vegetarian	Yes	Yes	Yes	Yes	Yes	Yes	Yes	Yes	8	Food Diversity
T44	T44	13	11 to 15	Advantaged Ethnic Groups	Hindu	Unmarried	Government School	9	Nuclear	4	<5 Member	Literate	Agriculture	Agriculture	Tap water (public and private tap)	Yes	12	Normal Menstrual Cycle	Abnormal Menstrual Bleeding	Yes	Less than 3 times	Soap and water both	Yes	Yes	No	Yes	Non Health conscious	No	No	No	Yes	I do sometimes	No	Unknowledgeable	Unknowledgeable	Unknowledgeable	Yes	26 weeks or More	Non vegetarian	Yes	Yes	Yes	Yes	Yes	Yes	Yes	Yes	8	Food Diversity
T45	T45	13	11 to 15	Disadvantage Ethnic Groups	Non Hindu	Unmarried	Government School	9	Nuclear	4	<5 Member	Literate	Agriculture	Non agriculture	Tap water (public and private tap)	Yes	10	Abnormal Menstrual Cycle	Abnormal Menstrual Bleeding	Yes	More than 3 times	Soap and water both	Yes	No	No Habit Of Drinking Tea	Yes	Non Health conscious	No	No	No	Yes	I do sometimes	No	Unknowledgeable	Unknowledgeable	Unknowledgeable	Yes	26 weeks or More	Vegetarian	Other Than Non Vegetarian	Other Than Non Vegetarian	Other Than Non Vegetarian	No	Yes	No	Yes	Yes	3	Food Diversity
T47	T47	14	11 to 15	Advantaged Ethnic Groups	Hindu	Unmarried	Government School	9	Joint/Extended	5	=>5 Member	Literate	Non agriculture	Non agriculture	Tap water (public and private tap)	Yes	13	Abnormal Menstrual Cycle	Normal Menstrual Bleeding	Yes	Less than 3 times	Soap and water both	Yes	Yes	No	Yes	Non Health conscious	No	No	No	Yes	I do sometimes	No	Knowledgeable	Unknowledgeable	Unknowledgeable	Yes	Less than 26 weeks	Non vegetarian	Yes	Yes	Yes	Yes	Yes	Yes	Yes	Yes	8	Food Diversity
T48	T48	16	15 to 19	Disadvantage Ethnic Groups	Non Hindu	Unmarried	Government School	9	Joint/Extended	5	=>5 Member	Literate	Agriculture	Non agriculture	Tap water (public and private tap)	Yes	11	Normal Menstrual Cycle	Abnormal Menstrual Bleeding	Yes	More than 3 times	Soap and water both	Yes	No	No Habit Of Drinking Tea	Yes	Health conscious	No	No	No	Yes	I do sometimes	No	Knowledgeable	Knowledgeable	Knowledgeable	Yes	26 weeks or More	Non vegetarian	Yes	No	No	No	Yes	No	Yes	Yes	4	Food Diversity
T49	T49	16	15 to 19	Disadvantage Ethnic Groups	Hindu	Unmarried	Government School	9	Joint/Extended	8	=>5 Member	Illiterate	Agriculture	Non agriculture	Surface water (river, dams, ponds, streams, springs)	Yes	13	Normal Menstrual Cycle	Abnormal Menstrual Bleeding	Yes	More than 3 times	Soap and water both	Yes	Yes	No	Yes	Health conscious	No	No	Yes	Yes	I do sometimes	No	Knowledgeable	Unknowledgeable	Unknowledgeable	Yes	26 weeks or More	Non vegetarian	Yes	Yes	Yes	Yes	Yes	Yes	Yes	Yes	8	Food Diversity
T5	T5	15	15 to 19	Disadvantage Ethnic Groups	Hindu	Unmarried	Government School	10	Nuclear	4	<5 Member	Literate	Agriculture	Non agriculture	Tap water (public and private tap)	Yes	13	Normal Menstrual Cycle	Normal Menstrual Bleeding	Yes	Less than 3 times	Soap and water both	Yes	Yes	No	No	No Skipping Meal	No	No	No	Yes	I do sometimes	No	Unknowledgeable	Unknowledgeable	Unknowledgeable	Yes	26 weeks or More	Non vegetarian	Yes	Yes	No	Yes	Yes	Yes	Yes	Yes	7	Food Diversity
T50	T50	13	11 to 15	Advantaged Ethnic Groups	Hindu	Unmarried	Government School	9	Nuclear	4	<5 Member	Literate	Non agriculture	Non agriculture	Tap water (public and private tap)	Yes	13	Normal Menstrual Cycle	Normal Menstrual Bleeding	Yes	More than 3 times	Soap and water both	Yes	No	No Habit Of Drinking Tea	Yes	Non Health conscious	No	No	No	Yes	I do sometimes	No	Unknowledgeable	Unknowledgeable	Unknowledgeable	Yes	26 weeks or More	Non vegetarian	Yes	Yes	Yes	Yes	Yes	Yes	Yes	Yes	8	Food Diversity
T53	T53	15	15 to 19	Disadvantage Ethnic Groups	Hindu	Unmarried	Government School	10	Nuclear	4	<5 Member	Literate	Agriculture	Agriculture	Surface water (river, dams, ponds, streams, springs)	Yes	12	Abnormal Menstrual Cycle	Normal Menstrual Bleeding	Yes	Less than 3 times	Soap and water both	Yes	No	No Habit Of Drinking Tea	Yes	Non Health conscious	No	No	No	Yes	I do sometimes	No	Unknowledgeable	Unknowledgeable	Unknowledgeable	No	Not Taking Iron and Folic Acid	Non vegetarian	Yes	No	Yes	Yes	Yes	Yes	Yes	Yes	7	Absence of Food Diversity
T6	T6	13	11 to 15	Advantaged Ethnic Groups	Hindu	Unmarried	Government School	10	Nuclear	4	<5 Member	Illiterate	Non agriculture	Non agriculture	Surface water (river, dams, ponds, streams, springs)	Yes	11	Abnormal Menstrual Cycle	Normal Menstrual Bleeding	Yes	Less than 3 times	Soap and water both	Yes	No	No Habit Of Drinking Tea	No	No Skipping Meal	No	No	No	Yes	I do sometimes	No	Unknowledgeable	Unknowledgeable	Unknowledgeable	No	Not Taking Iron and Folic Acid	Non vegetarian	Yes	Yes	Yes	Yes	Yes	Yes	Yes	Yes	8	Food Diversity
T7	T7	14	11 to 15	Disadvantage Ethnic Groups	Hindu	Unmarried	Government School	9	Joint/Extended	6	=>5 Member	Literate	Agriculture	Agriculture	Tap water (public and private tap)	Yes	12	Normal Menstrual Cycle	Normal Menstrual Bleeding	Yes	More than 3 times	Soap and water both	Yes	Yes	No	Yes	Health conscious	No	No	Yes	Yes	Always do	No	Unknowledgeable	Unknowledgeable	Knowledgeable	Yes	26 weeks or More	Non vegetarian	Yes	Yes	Yes	Yes	Yes	Yes	Yes	Yes	8	Food Diversity
T8	T8	14	11 to 15	Disadvantage Ethnic Groups	Hindu	Unmarried	Government School	9	Nuclear	4	<5 Member	Literate	Non agriculture	Agriculture	Tap water (public and private tap)	Yes	12	Normal Menstrual Cycle	Normal Menstrual Bleeding	Yes	More than 3 times	Soap and water both	Yes	No	No Habit Of Drinking Tea	Yes	Non Health conscious	No	No	No	Yes	I do sometimes	No	Knowledgeable	Unknowledgeable	Knowledgeable	Yes	26 weeks or More	Non vegetarian	Yes	Yes	Yes	Yes	Yes	Yes	Yes	Yes	8	Food Diversity
T9	T9	14	11 to 15	Disadvantage Ethnic Groups	Hindu	Unmarried	Government School	9	Nuclear	4	<5 Member	Literate	Agriculture	Agriculture	Tap water (public and private tap)	Yes	13	Normal Menstrual Cycle	Normal Menstrual Bleeding	Yes	More than 3 times	Soap and water both	Yes	No	No Habit Of Drinking Tea	Yes	Non Health conscious	No	No	No	Yes	I do sometimes	No	Unknowledgeable	Unknowledgeable	Unknowledgeable	Yes	Less than 26 weeks	Non vegetarian	Yes	Yes	Yes	No	Yes	Yes	Yes	Yes	7	Absence of Food Diversity
[truncated: 11 more columns]
